# Supplementary material for: Risk Score Generated from CT-Based Radiomics Signatures for Overall Survival Prediction in Non-Small Cell Lung Cancer
Source: Cancers (Basel). 2021 Jul 19;13(14):3616. doi: 10.3390/cancers13143616 (PMC8304936; doi:10.3390/cancers13143616)
Supplement: Supplementary file 1 [file cancers-13-03616-s001.zip]

Archive with 3 entries (3 files):
- Supplementary-Table-S1-Training-set-LUNG1-Radiomics.csv
- Supplementary-Table-S2-Testing-set-LUNG1-Radiomics.csv
- Supplementary-Table-S3-Validation-set-LUNG2-Radiogenomics.csv
