# Supplementary material for: Risk Score Generated from CT-Based Radiomics Signatures for Overall Survival Prediction in Non-Small Cell Lung Cancer
Source: Cancers (Basel). 2021 Jul 19;13(14):3616. doi: 10.3390/cancers13143616 (PMC8304936; doi:10.3390/cancers13143616)
Supplement: Supplementary file 1 [file cancers-13-03616-s001.zip › Supplementary-Table-S1-Training-set-LUNG1-Radiomics.csv]

PatientID	age	clinical.T.Stage	Clinical.N.Stage	Clinical.M.Stage	Overall.Stage	Histology	gender	Survival.time	deadstatus.event	ori-shapeVoxelVolume	ori-shapeMaximum3DDiameter	ori-shapeMeshVolume	ori-shapeMajorAxisLength	ori-shapeSphericity	ori-shapeLeastAxisLength	ori-shapeElongation	ori-shapeSurfaceVolumeRatio	ori-shapeMaximum2DDiameterSlice	ori-shapeFlatness	ori-shapeSurfaceArea	ori-shapeMinorAxisLength	ori-shapeMaximum2DDiameterColumn	ori-shapeMaximum2DDiameterRow	ori-gldmGrayLevelVariance	ori-gldmHighGrayLevelEmphasis	ori-gldmDependenceEntropy	ori-gldmDependenceNonUniformity	ori-gldmGrayLevelNonUniformity	ori-gldmSmallDependenceEmphasis	ori-gldmSmallDependenceHighGrayLevelEmphasis	ori-gldmDependenceNonUniformityNormalized	ori-gldmLargeDependenceEmphasis	ori-gldmLargeDependenceLowGrayLevelEmphasis	ori-gldmDependenceVariance	ori-gldmLargeDependenceHighGrayLevelEmphasis	ori-gldmSmallDependenceLowGrayLevelEmphasis	ori-gldmLowGrayLevelEmphasis	ori-glcmJointAverage	ori-glcmSumAverage	ori-glcmJointEntropy	ori-glcmClusterShade	ori-glcmMaximumProbability	ori-glcmIdmn	ori-glcmJointEnergy	ori-glcmContrast	ori-glcmDifferenceEntropy	ori-glcmInverseVariance	ori-glcmDifferenceVariance	ori-glcmIdn
LUNG1-271	77.399	2	2	0	IIIa	large cell	male	1490	1	17603.87	56.29	17505.05	41.77	0.59	22.64	0.76	0.31	49.8	0.54	5485.78	31.64	46.01	55.99	232.69	5564.14	7.47	1142.98	273.7	0.41	1816.26	0.19	15.61	0	5.63	103239.88	0	0	74.95	149.9	9.14	-27283.71	0.02	0.99	0.01	144.73	4.24	0.24	89.05	0.95
LUNG1-047	46.5024	2	2	0	IIIa	squamous cell carcinoma	male	1810	0	49749.1	98.71	49499.61	103.03	0.49	30.55	0.37	0.27	58	0.3	13202.07	37.94	98.54	65.09	86.91	1286.05	7.13	1805.89	1703.34	0.27	231.98	0.1	49.84	0.03	20.03	81837	0	0	35.84	71.69	7.42	-5656.86	0.1	0.98	0.03	42.2	3.4	0.34	26.29	0.93
LUNG1-070	79.6632	2	0	0	I	nos	male	457	1	22994.6	57.73	22853.69	46.23	0.61	23.76	0.74	0.28	48.85	0.51	6380.05	34.17	44.34	52.42	64.96	1249.68	6.92	640.16	1157.12	0.22	180.67	0.08	70.08	0.06	25.73	103586.92	0	0	35.45	70.91	6.43	-5279.83	0.12	0.99	0.05	25.59	2.99	0.38	17.54	0.95
LUNG1-126	68.2601	1	3	0	IIIb	nos	female	524	1	4863.74	32.68	4790.78	27.46	0.64	14.99	0.79	0.45	29.65	0.55	2159.65	21.67	28.95	30.86	116.49	419.23	7.25	414.26	48.8	0.43	201.11	0.24	11.55	3.76	4.69	2290.39	0	0.06	17.36	34.72	9.43	3462.22	0.02	0.96	0	82.36	4.15	0.18	34.07	0.88
LUNG1-057	74.9076	2	2	0	IIIa	nos	male	98	1	66724.44	71.58	66538.9	59.31	0.68	35.67	0.77	0.18	59.6	0.6	11687.9	45.84	71.22	66.87	23.33	1087.11	6.46	1566.15	4329.67	0.14	113.85	0.07	72.65	0.06	19.95	85991.21	0	0	33.21	66.43	5.49	-1327.64	0.11	0.99	0.05	9.77	2.45	0.44	6.59	0.96
LUNG1-135	57.063	4	2	0	IIIb	squamous cell carcinoma	female	2010	1	6823.54	57.53	6706.71	54.91	0.52	14.38	0.39	0.49	55.6	0.26	3305.84	21.58	43.39	28.97	15.41	1168.5	6.32	138.87	609.06	0.12	107.06	0.06	100.38	0.08	26.16	121239.91	0	0	34.28	68.55	4.35	-726.3	0.2	0.99	0.1	9.03	1.99	0.43	7.35	0.97
LUNG1-322	72.4408	2	0	0	I	adenocarcinoma	male	1508	1	24521.83	58.59	24387.12	46.67	0.67	24.36	0.72	0.25	57.48	0.52	6096.48	33.75	44.62	55.99	31.07	1043.82	6.99	635.69	1204.49	0.22	157.87	0.07	91.81	0.08	35.07	109771.15	0	0	32.77	65.54	6.17	-1110.68	0.13	0.99	0.05	24.47	2.95	0.36	16.53	0.94
LUNG1-114	79.6906	1	2	0	IIIa	adenocarcinoma	female	1359	1	2829.55	24.55	2783.3	19.95	0.78	12.3	0.84	0.44	21.68	0.62	1220.06	16.86	22.92	20.48	77.58	855.02	6.66	179.18	59.65	0.38	239.57	0.18	20.38	0.03	8.47	23986.2	0	0.01	29.51	59.01	7.68	-4043.25	0.05	0.97	0.01	56.43	3.82	0.25	28.04	0.9
LUNG1-153	78.0589	1	0	0	I	large cell	female	703	1	6022.45	30.21	5962.37	23.19	0.78	18.25	0.87	0.34	24.41	0.79	2039.99	20.28	27.39	26.71	106.99	862.94	7.06	282.82	204.33	0.35	174.43	0.13	81.03	0.09	41.16	101439.24	0	0.01	29.76	59.51	7.15	-5107.4	0.13	0.96	0.04	78.4	3.76	0.25	45.74	0.89
LUNG1-356	54.8904	1	2	0	IIIa	squamous cell carcinoma	male	278	1	15309.33	43.01	15208.84	37.56	0.71	22.71	0.71	0.28	41.95	0.6	4191.57	26.8	31.39	42.1	46.34	1215.21	6.94	416.05	822.05	0.24	192.19	0.08	122.43	0.09	54.02	175659.98	0	0	35.39	70.77	6.13	-2128.29	0.23	0.99	0.07	31.02	3.07	0.3	21.3	0.94
LUNG1-269	73.0595	3	3	3	IIIa	large cell	male	193	1	26762.01	65.08	26614.19	53.06	0.61	21.97	0.7	0.26	58.99	0.41	7029.03	37.39	45.01	55.66	113.52	5295.52	7	1383.19	682.5	0.3	1355.48	0.15	17.62	0	5.06	100653.57	0	0	73.15	146.3	8.02	-12140.68	0.02	0.99	0.01	69.71	3.62	0.28	47.33	0.96
LUNG1-359	66.7205	1	2	0	IIIa	squamous cell carcinoma	female	220	1	3633.5	27.22	3580.57	20.59	0.74	14.17	0.94	0.43	23.6	0.69	1528.78	19.3	24.49	24.63	95.12	1064.69	6.93	289.43	52.4	0.45	361.8	0.23	16.2	0.01	7.41	25137.05	0	0	33.23	66.46	8.57	-3227.82	0.04	0.96	0.01	97.36	4.18	0.19	40.8	0.88
LUNG1-098	86.141	2	0	0	I	squamous cell carcinoma	male	391	1	1630.78	19.49	1592.4	15.25	0.8	11.62	0.86	0.52	18.86	0.76	825.99	13.16	15.91	16.77	127.44	736.23	6.57	170.38	20.92	0.55	283.75	0.3	12.09	0.03	5.82	15431.95	0.01	0.02	27.47	54.93	8.28	-4161.65	0.03	0.93	0.01	133.15	4.4	0.17	51.92	0.84
LUNG1-360	75.4329	4	2	0	IIIb	squamous cell carcinoma	male	1581	1	104055.4	107.56	103744.03	72.37	0.5	41.55	0.87	0.2	107.56	0.57	21151.84	63.17	81.9	87.88	118.14	1132.49	7.7	4096.26	2301.1	0.27	209.37	0.11	55.1	0.05	24.98	90802.56	0	0	33.16	66.31	8.27	-6158.43	0.08	0.99	0.02	44.9	3.54	0.29	25.46	0.95
LUNG1-205	76.7283	4	2	0	IIIb	large cell	male	96	1	67268.37	112.61	67063.57	73.69	0.57	38.18	0.65	0.21	62.16	0.52	13958.8	48.23	112.09	111.96	236.4	1198.16	7.53	2948.88	1339.45	0.3	295.68	0.13	29.64	6.03	11.03	32286.15	0	0.06	30.57	61.13	8.69	-24852.78	0.03	0.99	0.01	87.81	3.85	0.29	54.64	0.94
LUNG1-303	NA	2	0	0	I	large cell	male	24	1	153376.58	113.16	152950.29	90.85	0.53	48.84	0.69	0.17	104.28	0.54	26339.63	62.59	93.3	92.82	145.07	1481.79	7.41	4330.99	5989.02	0.18	207	0.08	52.83	0.1	16.18	91864.71	0	0	36.23	72.45	7.43	-19579.63	0.07	1	0.02	36.09	3.12	0.38	24.89	0.97
LUNG1-282	68.7474	1	3	0	IIIb	large cell	male	1285	1	500.68	13.42	472.78	11.61	0.75	8.02	0.76	0.83	13.28	0.69	390.91	8.84	11.3	12.7	63.93	434.77	5.66	65.58	7.07	0.61	202.84	0.37	5.01	0.02	1.65	3618.57	0.01	0.01	21.6	43.19	7.08	-310.17	0.02	0.94	0.01	76.55	3.93	0.16	26.53	0.84
LUNG1-242	45.0787	4	3	0	IIIb	squamous cell carcinoma	male	342	1	38661	95.31	38522.96	74.48	0.6	25.73	0.46	0.24	42.94	0.35	9244.57	34.61	58.4	92.22	13.91	1391.81	6.58	935.05	2296.14	0.14	157.59	0.07	68.42	0.05	18.49	101010.37	0	0	37.47	74.93	5.6	-725.28	0.1	0.99	0.04	10.77	2.46	0.44	7.51	0.96
LUNG1-300	64.5859	2	3	0	IIIb	adenocarcinoma	male	741	1	61182.98	82.66	61020.61	66.48	0.61	30.08	0.71	0.2	62.15	0.45	12283.04	47.39	77.2	80.65	68.07	1374.8	7.25	2122.54	1945.82	0.24	233.72	0.1	46.27	0.03	17.45	76973.45	0	0	36.98	73.97	7.58	-5011.73	0.07	0.99	0.02	34.53	3.34	0.33	20.99	0.94
LUNG1-249	NA	4	2	1	IIIb	NA	male	896	1	46491.62	59.7	46363.95	48.59	0.7	36.03	0.81	0.19	57.56	0.74	8925.45	39.32	47.08	59.49	134.47	5595.24	7.09	3221.55	863.26	0.37	1864.61	0.2	10.46	0	2.76	62602.27	0	0	75.27	150.54	8.94	-11828.73	0.01	0.99	0	92.14	4.01	0.21	55.16	0.96
LUNG1-192	76.7201	4	2	0	IIIb	large cell	male	39	1	1379.01	22.03	1335.62	19.79	0.7	5.8	0.81	0.62	22.03	0.29	833.13	15.96	17.58	20.73	125.01	808.04	6.54	186.32	12.67	0.6	485.7	0.39	3.55	0.02	0.69	2823.73	0	0.01	26.93	53.86	8.43	182.99	0.01	0.96	0	114.48	4.26	0.14	43	0.87
LUNG1-330	72.345	4	2	0	IIIb	large cell	male	1634	1	28060.91	57.23	27870.06	46.09	0.61	25.64	0.8	0.26	46.31	0.56	7298.02	36.87	53.17	51.7	44	1650.84	6.82	719.18	1515.9	0.18	229.17	0.07	67.9	0.4	22.76	122491.9	0	0.01	40.35	80.7	6.33	-6860.58	0.12	0.99	0.04	26.4	2.91	0.39	19.03	0.96
LUNG1-413	60.5315	4	2	0	IIIb	squamous cell carcinoma	female	246	1	4883.77	60.89	4771.59	83.79	0.55	16.82	0.21	0.52	48.56	0.2	2490.76	18.01	23.44	56.65	61.34	752.13	6.7	308.36	104.43	0.39	202.83	0.18	21.47	0.03	9.41	22567.93	0	0.01	27.96	55.91	7.67	-2031.84	0.05	0.98	0.01	48.06	3.7	0.26	23.63	0.91
LUNG1-083	65.6345	2	0	0	I	NA	male	1391	1	11741.64	39.48	11662.13	31.6	0.75	22.03	0.79	0.29	38.3	0.7	3328.3	24.92	31.47	36.63	79.18	1041.41	7.1	571.29	278.03	0.34	239.21	0.14	32.79	0.04	13.82	45560.72	0	0	32.47	64.94	7.94	-4505.62	0.05	0.97	0.01	65.29	3.8	0.27	35.64	0.9
LUNG1-238	70.7433	4	2	0	IIIb	nos	male	3642	0	59649.47	65.22	59494.14	50.31	0.68	36.55	0.97	0.18	62.82	0.73	10821.91	48.74	62.57	64.42	212.57	5953.35	7.45	3358.75	1090.79	0.34	1642.07	0.16	16.08	0	4.98	108707.24	0	0	77.18	154.35	8.99	-27645.02	0.02	0.99	0.01	97.19	3.96	0.25	60.91	0.96
LUNG1-279	62.8528	4	0	0	IIIb	squamous cell carcinoma	male	3435	1	32687.19	58.34	32526.37	46.2	0.6	35.63	0.82	0.25	51.91	0.77	8255.97	37.92	57.71	48.78	9.07	1212.46	6.64	644.69	2449.06	0.09	84.55	0.06	105.06	0.08	24.58	131414.69	0	0	34.91	69.82	4.92	-358.87	0.15	1	0.07	6.56	2.05	0.46	4.88	0.97
LUNG1-324	76.7721	4	0	0	IIIb	large cell	male	1963	1	52556.99	79.39	52360.65	63.25	0.57	33.95	0.63	0.23	58.01	0.54	11971.4	40.14	74.78	73.45	50.26	1602.04	7.1	1409.09	2299.78	0.19	237.45	0.08	63.87	0.09	21.48	114233.58	0	0	39.8	79.6	6.77	-6008.15	0.09	1	0.03	25.27	2.97	0.38	17.6	0.97
LUNG1-050	53.5743	2	2	0	IIIa	squamous cell carcinoma	male	208	1	6027.85	54.15	5963.54	49.08	0.62	11.28	0.34	0.43	49.75	0.23	2573.28	16.68	48.25	20.49	64.78	399.89	7.37	382.7	82.58	0.33	170.98	0.18	13.63	0.11	4.18	3704.53	0	0.01	18.89	37.77	8.88	1181.8	0.02	0.98	0	64.43	3.86	0.22	28.33	0.91
LUNG1-007	81.5288	2	2	0	IIIa	squamous cell carcinoma	male	137	1	12494.09	37.69	12391.57	29.12	0.7	24.61	0.92	0.3	35.01	0.85	3723.41	26.85	36.4	35.55	53.97	960.31	7.12	539.94	334.28	0.31	203.88	0.12	47.68	0.04	21.53	58600.79	0	0	31.49	62.99	7.52	-1866.76	0.08	0.98	0.02	41.58	3.5	0.3	23.72	0.92
LUNG1-255	73.8658	1	0	0	I	NA	male	433	1	4823.68	34.13	4716.75	27.94	0.64	14.9	0.7	0.45	25.03	0.53	2116.37	19.53	31.26	33.32	803.74	4321.65	7.76	595.18	24.52	0.6	2138.45	0.35	6.66	0	2.66	46556.89	0	0	63.31	126.62	10.37	-56571.33	0.01	0.96	0	474.99	5.23	0.12	206.24	0.88
LUNG1-091	76.397	3	2	0	IIIa	nos	male	258	1	420199.89	140.92	419921.29	112.56	0.69	70.27	0.71	0.09	97.08	0.62	39126.74	80.04	130.9	118.15	6.75	1974.16	6.65	7921.15	33117.86	0.05	91.89	0.05	132.14	0.07	25.5	260368.51	0	0	44.42	88.83	4.67	-769.14	0.16	1	0.07	4.12	1.82	0.47	3.07	0.99
LUNG1-013	65.3635	2	0	0	I	nos	male	3614	1	14556.88	46.91	14463.19	40.79	0.7	22.53	0.64	0.28	41.58	0.55	4095.64	26.22	46.08	33.79	41.45	1604.55	6.78	464.58	659.42	0.16	217.19	0.09	41.12	0.03	11.17	70660.66	0	0	39.71	79.41	6.59	-4772.63	0.07	0.99	0.03	27.6	2.9	0.4	19.61	0.96
LUNG1-410	72.7616	3	2	0	IIIa	adenocarcinoma	male	303	1	122036.93	105.58	121712.21	79.6	0.54	51.83	0.67	0.18	103.73	0.65	22011.93	53.27	86.41	77.13	19.55	1429.31	6.86	2547.67	7859.48	0.11	141.59	0.06	90.87	0.06	23.66	132760.21	0	0	37.87	75.74	5.54	-863.93	0.13	1	0.05	9.91	2.33	0.45	7.12	0.98
LUNG1-180	59.3566	3	2	0	IIIa	nos	female	1263	1	13272.73	46.51	13162.12	37.38	0.62	15.33	0.92	0.33	45.93	0.41	4320.48	34.5	43.09	39.19	62.55	1044.74	6.82	747.7	329.67	0.33	265.83	0.16	15.67	0.02	4.7	19298.3	0	0	32.42	64.84	7.91	-3251.42	0.03	0.98	0.01	42.7	3.57	0.28	23.27	0.92
LUNG1-406	82.1534	2	0	0	II	squamous cell carcinoma	male	314	0	25903.7	59.29	25766.73	48.87	0.66	26.28	0.65	0.25	41.03	0.54	6426.33	31.92	54.71	59.26	31.34	1065.41	7.11	869.13	841.99	0.23	178.51	0.1	42.99	0.04	14.94	51649.84	0	0	32.98	65.97	7.13	-1058.72	0.05	0.99	0.02	23.79	3.13	0.35	13.99	0.94
LUNG1-134	67.5866	1	0	0	I	large cell	male	639	1	2852.44	25.26	2805.11	19.17	0.79	12.35	0.9	0.43	19.46	0.64	1210.81	17.23	23.11	19.75	79.14	926.55	6.74	179.96	60.43	0.4	262.07	0.18	20.89	0.02	8.56	26098.69	0	0	30.94	61.89	7.73	-3256.79	0.05	0.97	0.01	66.75	3.88	0.25	33.81	0.9
LUNG1-039	71.4168	1	0	0	I	NA	male	342	1	6153.85	42.87	6048.85	31.93	0.64	16.76	0.63	0.41	27.25	0.53	2507.93	20.2	33.72	27.39	124.93	1016.88	6.96	429.33	114.97	0.44	302.12	0.2	28.67	0.03	14.73	45701.24	0	0	32.62	65.24	8.25	-4919.62	0.07	0.95	0.01	101.55	4.12	0.23	49.6	0.88
LUNG1-156	74.0808	4	1	0	IIIb	large cell	male	1802	1	678.06	14.32	652.79	11.86	0.86	8.27	0.83	0.65	12.08	0.7	422.01	9.8	11.3	14.01	87.74	388.47	6.16	72.77	8.7	0.49	198.35	0.31	5.04	0.06	1.03	1744.29	0.01	0.02	17.92	35.84	7.77	1331.64	0.01	0.95	0.01	78.02	3.87	0.16	23.42	0.85
LUNG1-137	74.6064	4	0	0	IIIb	nos	male	308	1	135464.85	124.46	135116.09	107.47	0.51	42.06	0.48	0.18	106.77	0.39	24874.68	51.84	76.26	103.46	36.87	1716.92	6.83	3450.4	7323.93	0.17	249.08	0.07	63.78	0.04	19.82	115774.58	0	0	41.4	82.79	6.27	1272.94	0.11	1	0.04	25.42	2.84	0.4	18.62	0.98
LUNG1-312	65.5058	2	2	0	IIIa	squamous cell carcinoma	female	392	1	91343.88	83.35	91010.93	65.44	0.5	43	0.9	0.21	77.39	0.66	19516.33	58.74	77.01	82.25	67.46	1367.05	7.19	2837.15	3537.19	0.15	207.27	0.09	43.05	0.07	11.33	60541.21	0	0	36.39	72.78	7.03	-5634.17	0.06	1	0.02	39.32	2.94	0.39	29.33	0.98
LUNG1-053	78.7105	3	0	0	II	squamous cell carcinoma	male	78	1	80681.56	81.74	80504.14	65.43	0.65	35.13	0.8	0.17	75.64	0.54	13866.37	52.05	61.91	68.02	37.69	888.69	6.64	1754.17	5422.25	0.15	144.97	0.06	87.04	0.1	26.34	78469	0	0	29.46	58.92	5.65	1466.44	0.18	1	0.07	16.89	2.55	0.43	12.78	0.98
LUNG1-239	45.7276	4	3	0	IIIb	adenocarcinoma	male	3632	0	118809.7	88.65	118493.91	75.99	0.6	47.33	0.69	0.16	85.74	0.62	19350.77	52.66	85.01	73.81	121.32	9026.98	6.87	5144.45	3869.87	0.22	1782.09	0.12	23.24	0.01	5.84	218748.62	0	0	95.25	190.51	7.43	-30375.84	0.03	1	0.01	53.78	3.25	0.33	40.2	0.98
LUNG1-252	80.9637	1	0	0	I	adenocarcinoma	male	104	1	4792.21	34.29	4724.38	27.62	0.7	15.64	0.63	0.41	24.12	0.57	1952.9	17.42	26.77	30.94	322.67	2705.57	7.36	582.83	35.35	0.6	1319.14	0.35	5.74	0	1.88	21259.94	0	0	52.31	104.62	9.97	-19820.9	0.01	0.96	0	265.25	4.92	0.13	122.51	0.88
LUNG1-065	76.3395	2	3	0	IIIb	nos	male	131	1	264304.16	162.96	263873.58	123.95	0.5	53.75	0.56	0.15	95.71	0.43	39633.72	69.16	157.2	119.75	3.58	1836.97	6.58	4999.79	20994.25	0.05	84.79	0.05	130.58	0.07	25	240967.43	0	0	42.9	85.79	4.43	-115.2	0.14	1	0.07	2.23	1.66	0.49	1.47	0.99
LUNG1-131	71.1376	1	0	0	I	adenocarcinoma	male	543	1	2852.44	25.26	2805.11	19.17	0.79	12.35	0.9	0.43	19.46	0.64	1210.81	17.23	23.11	19.75	79.14	926.55	6.74	179.96	60.43	0.4	262.07	0.18	20.89	0.02	8.56	26098.69	0	0	30.94	61.89	7.73	-3256.79	0.05	0.97	0.01	66.75	3.88	0.25	33.81	0.9
LUNG1-063	72.3477	3	0	0	II	squamous cell carcinoma	female	1630	0	11457.21	39.84	11361.52	32.13	0.65	22.12	0.81	0.33	33.42	0.69	3762.01	26.1	37.88	37.07	23.97	1592.83	6.41	251.47	879.74	0.14	171.12	0.06	83.69	0.05	23.77	141059.17	0	0	40.14	80.29	4.93	-1679.15	0.17	0.99	0.07	12.6	2.29	0.45	9.75	0.97
LUNG1-376	83.589	3	2	0	IIIa	squamous cell carcinoma	male	140	1	116744.04	88.18	116520.52	68.16	0.66	46.25	0.83	0.15	81.57	0.68	17431.05	56.63	74.33	76.17	12.74	1275.94	6.35	1796.7	12491.38	0.09	78.85	0.04	186.45	0.14	44.01	250572.59	0	0	35.87	71.74	4.1	-635.42	0.27	1	0.14	7.81	1.95	0.4	6.29	0.97
LUNG1-181	70.7077	3	2	0	IIIa	squamous cell carcinoma	male	151	1	147205.35	107.62	146816.73	92.41	0.49	44.38	0.66	0.19	89.91	0.48	27519.38	61.09	90.9	103.28	54.56	1461.07	7.49	5320.57	4092.18	0.19	262.21	0.1	33.23	0.02	9.36	50627.8	0	0	37.74	75.48	7.73	-1909.01	0.04	1	0.01	21.85	3.03	0.36	13.5	0.98
LUNG1-101	62.4011	4	2	0	IIIb	squamous cell carcinoma	female	261	1	50496.49	79.45	50287.21	64.55	0.58	29.12	0.72	0.23	61.93	0.45	11450.86	46.33	70.72	78.35	87.6	1727.75	7.46	1475.31	1537.89	0.19	226.51	0.08	50.52	0.04	16.15	98281.63	0	0	41.13	82.26	7.23	-11502.67	0.06	0.99	0.02	30.04	3.01	0.38	20.97	0.95
LUNG1-295	61.6947	2	2	0	IIIa	squamous cell carcinoma	male	385	1	3481.86	26.57	3431.44	21.2	0.76	14.16	0.8	0.42	24.16	0.67	1438.69	17.06	25.06	25.24	96.7	402.96	7.27	233.35	43.53	0.32	133.97	0.19	12.25	0.15	3.39	4881.37	0	0.01	17.34	34.68	8.82	2129.78	0.01	0.98	0	45.76	3.69	0.23	18.72	0.92
LUNG1-107	74.4504	4	0	0	IIIb	adenocarcinoma	male	197	1	11167.99	43.27	11072.54	31.7	0.65	22.46	0.82	0.33	42.19	0.71	3690.1	25.94	36.11	43.09	16.82	779.99	6.72	265.37	666.21	0.14	112.61	0.07	70.73	0.09	20.24	54841.45	0	0	27.82	55.64	5.45	452.31	0.13	1	0.05	10.3	2.36	0.44	7.39	0.98
LUNG1-398	79.7014	2	2	0	IIIa	squamous cell carcinoma	male	1731	1	22130.01	72.45	21949.41	58.02	0.56	21.12	0.55	0.31	43.64	0.36	6815.36	32.15	51.46	54.3	58.98	1629.48	6.89	809.36	836.51	0.25	310.48	0.1	36.56	0.04	12.32	67282.18	0	0	40.35	80.7	7.19	-5395.5	0.07	0.99	0.02	44	3.32	0.35	29.82	0.94
LUNG1-173	58.3518	3	0	0	II	squamous cell carcinoma	female	492	1	213331.5	124.07	213016.99	88.87	0.62	55.32	0.74	0.13	90.07	0.62	27673.09	65.41	85.73	119.01	50.99	1805.31	7.2	4070.03	11818.71	0.12	147.44	0.05	110.69	0.07	29.13	214242.33	0	0	42.44	84.88	5.78	-6003.99	0.11	0.99	0.05	22.76	2.41	0.44	18.42	0.97
LUNG1-150	64.0137	1	0	0	I	squamous cell carcinoma	female	1853	1	8308.41	31.79	8223.18	24.58	0.77	21.8	0.91	0.31	31.04	0.89	2554.49	22.43	31.66	28.03	70.01	876.09	7.27	460.28	123.77	0.33	210.26	0.16	19.82	0.02	7.29	24160.54	0	0	29.88	59.75	8.57	-1976.95	0.03	0.97	0.01	52.26	3.75	0.24	23.76	0.9
LUNG1-364	51.0767	4	0	0	IIIb	squamous cell carcinoma	female	595	1	95629.69	95.63	95401.64	70.06	0.62	44.15	0.69	0.17	70.83	0.63	16317.18	48.28	88.67	68.06	3.84	493.26	6.32	1933.46	8436.91	0.06	32.39	0.06	110.58	0.23	22.46	53726	0	0	22.15	44.3	4.49	89.11	0.18	1	0.08	2.73	1.83	0.48	1.68	0.98
LUNG1-010	71.0554	4	3	0	IIIb	squamous cell carcinoma	female	2119	0	16133.45	53.43	16011.75	40.5	0.58	20.4	0.8	0.33	48.26	0.5	5258.77	32.38	42.81	41.66	79.36	1602.59	7.06	589.94	536.97	0.25	304.72	0.1	34.87	1.06	11.2	61131.14	0	0.01	39.77	79.55	7.25	-9530.76	0.05	0.98	0.02	46.11	3.28	0.36	31.85	0.94
LUNG1-223	71.9425	2	0	0	I	large cell	female	3017	1	10408.4	49.32	10266.42	42.76	0.61	18.2	0.52	0.36	29.31	0.43	3744.46	22.07	48.97	34.41	98.1	8539.86	6.91	568.54	271.88	0.33	2589.29	0.16	16.39	0	4.87	144698.64	0	0	92.96	185.92	7.97	-7331.76	0.03	1	0.01	78.72	3.72	0.28	53.48	0.97
LUNG1-400	67.7288	4	2	0	IIIb	squamous cell carcinoma	female	423	1	241324.42	111.35	241033.2	91.83	0.67	52.42	0.81	0.12	108.78	0.57	28062.39	74.2	97.03	91.37	17.32	1721.95	6.41	3592.35	26708.04	0.09	105.64	0.04	211.85	0.12	49.88	385353.58	0	0	41.66	83.31	4.09	-1088.4	0.29	1	0.16	8.5	1.96	0.38	6.91	0.98
LUNG1-243	75.9233	2	2	0	IIIa	large cell	male	1543	1	18839.84	44.64	18679.98	35.21	0.7	25.05	0.91	0.26	42.4	0.71	4858.04	32.14	43.62	41.45	295.04	5056.59	7.31	1150.55	365.65	0.4	1463.52	0.17	18.55	0	6.69	114227.08	0	0	72.09	144.19	8.76	-31689.13	0.02	0.98	0.01	204.22	4.28	0.26	133.2	0.93
LUNG1-272	60.1396	5	2	0	NA	large cell	male	288	1	5496.03	36.64	5424.26	28.62	0.71	13.88	0.71	0.39	34.77	0.48	2111.36	20.4	24.6	30.42	113.28	6420.25	6.84	327.53	132.19	0.31	1775.33	0.17	13.99	0	3.88	94603.7	0	0	80.73	161.46	7.8	-11542.02	0.02	0.99	0.01	70.36	3.55	0.28	49.08	0.96
LUNG1-217	63.4689	4	2	0	IIIb	large cell	female	132	1	176962.85	107.91	176641.94	93.43	0.57	50.61	0.68	0.15	94.28	0.54	26535.12	63.91	100.06	91.78	56.34	9130.14	6.61	8544.58	5957.91	0.22	1890.16	0.14	19.52	0	4.5	181729.67	0	0	95.63	191.26	7.33	-9906.49	0.02	1	0.01	35.26	3.14	0.31	24.66	0.98
LUNG1-241	NA	4	2	0	IIIb	NA	male	164	1	18027.31	61.4	17863.87	54.26	0.54	18.97	0.7	0.34	42.54	0.35	6149.37	37.86	61.33	60.39	17	2111.24	6.98	761.74	525.64	0.18	398.77	0.12	25.85	0.01	6.38	54543.74	0	0	45.75	91.5	7.21	-3.96	0.03	1	0.01	11.03	2.78	0.36	5.53	0.97
LUNG1-414	50.8274	3	2	0	IIIa	adenocarcinoma	female	292	1	11770.25	41.02	11689.66	31.47	0.75	21.46	0.87	0.29	32.83	0.68	3340.24	27.27	39.3	33.55	41.02	923.26	6.97	379.99	482.58	0.26	159.35	0.09	83.06	0.08	35.99	93435.15	0	0	30.88	61.75	6.59	-1619.45	0.11	0.98	0.04	29.4	3.2	0.33	18.57	0.93
LUNG1-219	55.9151	1	2	0	IIIa	large cell	female	1329	1	43859.48	77.26	43642.52	61.93	0.54	35.71	0.67	0.26	62.32	0.58	11203.26	41.67	67.94	61.76	60.19	7507.33	7.26	1968.91	1086.17	0.22	1553.51	0.13	22.3	0	5.79	171038.67	0	0	86.65	173.29	7.88	-5645.52	0.03	1	0.01	37.33	3.21	0.33	25.77	0.97
LUNG1-370	48.1753	2	2	0	IIIa	large cell	male	502	1	25494.58	57.66	25382.64	52.23	0.67	23.58	0.63	0.24	53.28	0.45	6205.36	32.75	39.29	44.13	16.36	635.62	6.63	571.4	1554.53	0.16	71.23	0.06	87.99	0.13	27.53	62492.92	0	0	25.47	50.94	5.5	-461.47	0.14	0.99	0.06	12.24	2.56	0.42	8.28	0.96
LUNG1-351	52.6434	4	2	0	IIIb	nos	female	463	1	93692.78	75.12	93500.85	61.72	0.71	44.97	0.83	0.15	64.69	0.73	14048.04	51.1	70.34	73.52	18.51	1380.37	6.56	1831.15	6748.88	0.13	131.6	0.06	110.36	0.07	31.29	165296.04	0	0	37.46	74.91	5.24	-739.48	0.18	0.99	0.07	10.81	2.42	0.42	7.69	0.96
LUNG1-133	75.2663	1	0	0	I	NA	male	3653	1	1399.04	19.65	1362.56	16.12	0.76	10.13	0.81	0.57	18.01	0.63	779.38	13.12	17.39	18.45	119.57	824.37	6.53	151.52	17.65	0.56	339.43	0.31	8.78	0.03	3.64	11227.87	0.01	0.01	29.25	58.49	8.19	-3844.77	0.02	0.94	0.01	139.58	4.41	0.16	58.7	0.85
LUNG1-116	60.7283	4	0	0	IIIb	squamous cell carcinoma	male	1636	1	187285.42	97.65	187027.57	79.64	0.6	57.31	0.78	0.14	91.11	0.72	26552.53	62.28	87.23	97.01	36.65	1612.44	6.73	4781.2	10794.82	0.13	174.84	0.07	61.67	0.04	15.47	105920.8	0	0	40	80	5.96	-3271.91	0.09	1	0.04	12.36	2.52	0.44	8.57	0.98
LUNG1-298	53.0513	2	0	0	I	large cell	female	699	1	23214.34	60.11	23087.98	46.53	0.68	25.6	0.64	0.25	46.43	0.55	5749.46	29.56	59.82	36.13	127.8	1152.32	7.59	1306.32	342.37	0.36	290.63	0.16	25.56	0.03	11.06	42383	0	0	33.54	67.09	9.06	-6895.09	0.03	0.97	0.01	80.43	4	0.24	40.03	0.9
LUNG1-267	63.3977	4	0	0	IIIb	large cell	male	3528	0	66793.44	77.09	66590.67	59.69	0.61	33.51	0.87	0.19	66.84	0.56	12966.48	52.18	75.69	62.4	100.6	5401.48	7.25	4266.92	1218.7	0.33	1663.53	0.18	11.96	0	3.06	66927.4	0	0	73.55	147.11	8.84	-8301.54	0.01	1	0	53.46	3.74	0.23	29.48	0.97
LUNG1-120	64.6188	4	0	0	IIIb	large cell	male	1368	1	37499.43	93.03	37300.94	44.84	0.54	37.84	0.89	0.27	57.65	0.84	10061.77	40.08	90.13	59.54	57	1692.03	6.6	954.64	2364.56	0.16	211.69	0.07	62.26	1.52	17.98	110666.53	0	0.01	40.97	81.94	5.67	-9031.36	0.12	0.99	0.05	23.37	2.58	0.44	18.32	0.96
LUNG1-233	53.0842	4	2	0	IIIb	adenocarcinoma	male	196	1	159067.15	112.24	158677.58	93.7	0.49	50.33	0.67	0.18	85.27	0.54	28692.19	62.45	110.48	101.74	60.8	9195.75	6.51	10796.3	3963.42	0.32	2895	0.19	10.72	0	2.48	99637.18	0	0	95.78	191.55	8.12	-20983.86	0.01	1	0.01	46.62	3.57	0.23	27.3	0.97
LUNG1-086	62.5955	4	0	0	IIIb	squamous cell carcinoma	male	911	1	929.83	17.44	889.54	13.22	0.68	11.02	0.89	0.74	16.16	0.83	657.29	11.81	15.47	16.37	66.76	492.01	6.26	107.45	12.05	0.56	236.4	0.33	4.61	0.02	1.05	2746.57	0.01	0.01	22.5	45.01	7.98	-502.5	0.01	0.95	0	79.2	4.06	0.16	28.59	0.85
LUNG1-382	57.5288	1	2	0	IIIa	squamous cell carcinoma	male	1358	1	42709.35	86.17	42508.6	72.37	0.58	30.5	0.47	0.24	49.45	0.42	10125.04	34.14	82.79	72.13	43.82	1556.76	7.4	1119.75	1595.77	0.18	211.42	0.08	68.54	0.04	24.6	119313.96	0	0	39.56	79.11	6.97	-3087.75	0.09	0.99	0.03	25.92	3.02	0.35	16.55	0.95
LUNG1-327	54.7351	4	0	0	IIIb	large cell	male	261	1	128282.55	107.69	127944.71	84.87	0.54	45.27	0.71	0.18	96.18	0.53	22794.28	60.02	86.35	87.63	16.5	1654.82	6.55	2074.46	12459.14	0.08	100.72	0.05	168.82	0.1	37.94	290198.85	0	0	40.79	81.59	4.34	-1097.57	0.21	1	0.12	7.96	1.92	0.42	6.51	0.98
LUNG1-003	68.1807	2	3	0	IIIb	large cell	male	256	1	34818.35	83.97	34629.83	72.07	0.55	25.22	0.54	0.27	62.54	0.35	9266.76	39.02	56.71	83.51	99.38	1355.35	7.28	1647.39	822.87	0.3	311.51	0.14	25.57	0.02	9.34	43154.78	0	0	36.54	73.07	8.23	-6747.97	0.04	0.98	0.01	50.96	3.65	0.3	29.24	0.92
LUNG1-316	69.963	2	3	0	IIIb	large cell	female	1463	1	113182.07	82.53	112974.64	62.93	0.69	48.25	0.89	0.15	74.03	0.77	16382.59	56.28	81.22	72.58	29.19	1603.85	6.45	1955.46	10815.46	0.12	131.35	0.05	158.77	0.09	42.21	275492.91	0	0	40.25	80.5	4.67	-1956.51	0.25	0.99	0.12	14.96	2.27	0.4	11.92	0.97
LUNG1-396	59.1616	4	2	0	IIIb	squamous cell carcinoma	female	1059	1	454155.92	135.79	453743.7	113.6	0.63	69.07	0.82	0.1	119.4	0.61	45108.38	93.17	123.16	130.3	1.77	1653.63	5.65	6911.4	72973.24	0.03	50.58	0.04	279.4	0.17	47.08	466983.07	0	0	40.7	81.41	2.83	-50.29	0.46	1	0.26	1.27	1.29	0.38	0.98	0.99
LUNG1-111	69.3525	1	0	0	I	NA	male	426	1	2649.31	23.84	2600.43	19.4	0.76	13.26	0.81	0.46	22.8	0.68	1200.64	15.81	18.94	22.46	145	697.15	7.04	228.76	30.04	0.46	253.99	0.25	13.98	0.05	6.45	17965.59	0	0.01	26.34	52.68	8.8	-2412.1	0.03	0.95	0	114.29	4.28	0.18	47.64	0.86
LUNG1-304	55.447	3	0	0	II	large cell	male	3408	0	95835.69	77.79	95645.43	61.15	0.6	47.15	0.84	0.18	74.78	0.77	16743.72	51.57	72.97	61.52	74.29	1562.74	7.43	3521.11	2721.42	0.19	269.76	0.11	33.77	0.03	10.19	58440.5	0	0	39.05	78.11	7.75	-3814.45	0.05	1	0.01	21.52	3.1	0.35	12.48	0.97
LUNG1-346	52.5777	1	3	0	IIIb	squamous cell carcinoma	female	1967	1	4314.42	35.39	4246.95	27.54	0.63	12.25	0.84	0.48	28.85	0.44	2021.32	23.25	29.55	25.24	88.75	833.48	6.92	364.19	56.54	0.46	275.77	0.24	14.22	0.02	6.41	17966.27	0	0	29.4	58.81	8.78	-2480.6	0.02	0.96	0	76.23	4.08	0.2	33.33	0.88
LUNG1-232	73.2868	4	4	0	IIIb	large cell	male	2521	1	62347.41	94.23	62116.15	80.13	0.49	32.24	0.62	0.25	68.45	0.4	15392.23	50.02	84.57	94.15	206.99	7696.56	7.37	3194.34	1349.84	0.3	1988.43	0.15	18.21	0	5.44	153136.06	0	0	87.53	175.06	8.57	-46747.42	0.02	0.99	0.01	113.64	3.77	0.28	83.09	0.97
LUNG1-033	70.601	4	2	0	IIIb	large cell	male	456	1	157116.43	117.25	156598.24	84.32	0.42	59.27	0.79	0.21	103.33	0.7	33401.84	66.27	93.12	99.19	67.31	1800.9	7.58	3766.91	6126.28	0.17	264.25	0.07	75.02	0.11	24.73	142101.49	0	0	42.03	84.06	6.89	-3567.38	0.07	1	0.03	31.43	2.89	0.4	23.72	0.98
LUNG1-342	74.1437	2	2	0	IIIa	large cell	male	166	1	39230.35	59.8	39094.92	44.13	0.67	31.1	0.98	0.21	55.67	0.7	8256.99	43.15	56.65	53.89	56.5	1123.54	7.34	2106.53	687.9	0.29	264.58	0.15	17.7	0.02	5.47	23518.24	0	0	33.8	67.6	8.57	-2070.68	0.02	0.99	0.01	37.02	3.57	0.26	17.98	0.93
LUNG1-250	65.7851	1	2	0	IIIa	adenocarcinoma	male	1956	1	3135.68	27.36	3087.64	21.11	0.73	11.95	0.88	0.46	22.14	0.57	1411.74	18.68	25.24	24.95	279.03	3285.39	7.07	287.12	38.35	0.51	1275.41	0.26	8.99	0	3.12	38838.85	0	0	58.02	116.03	8.89	-23706.49	0.02	0.97	0	213.31	4.6	0.19	117.49	0.9
LUNG1-278	76.5452	2	0	0	II	NA	male	527	1	27834.89	60.69	27707.46	51.46	0.7	26.71	0.59	0.23	59.4	0.52	6362.86	30.26	53.79	42.78	43.39	1277.43	7.3	758.45	965.34	0.22	186.73	0.08	77.6	0.05	28.81	116878.96	0	0	36.23	72.46	6.83	-1850.14	0.08	0.99	0.03	28.03	3.06	0.36	18.48	0.94
LUNG1-214	68.1068	4	0	0	IIIb	large cell	female	415	1	65505.98	88.15	65224.53	68.87	0.56	38.12	0.59	0.21	79.16	0.55	13873.07	40.69	51.7	81.55	334.31	8396.26	7.4	4560.58	1098.08	0.4	2864.39	0.2	11.03	0	3.23	102656.26	0	0	91.82	183.63	9.37	-60342.01	0.01	0.99	0	179.23	4.25	0.21	120.56	0.96
LUNG1-193	66.9733	2	2	0	IIIa	squamous cell carcinoma	female	3858	0	154189.11	93.81	153915.52	69.8	0.58	56.33	0.95	0.16	79.15	0.81	23862.96	66.62	88.78	85.39	54.27	1574.67	7.33	5594.49	4187.23	0.21	262.68	0.1	35.32	0.02	11.4	64885.65	0	0	39.55	79.11	7.77	-3800.2	0.04	1	0.01	27	3.24	0.34	16.08	0.96
LUNG1-149	NA	3	3	0	IIIb	nos	male	179	1	411443.2	128.25	411158.24	101.39	0.62	70.12	0.85	0.11	109.13	0.69	43190.36	85.7	111.46	117.7	4.12	1861.28	6.26	14567.84	72827	0.05	75.21	0.06	144.9	0.08	24.5	271870.15	0	0	43.18	86.36	4.04	-180.4	0.18	1	0.1	2.39	1.62	0.49	1.66	0.99
LUNG1-071	64.846	4	2	0	IIIb	large cell	female	2059	1	33565.52	59.97	33399.11	48.3	0.62	31.24	0.74	0.24	43.86	0.65	8050.66	35.63	58.34	55.31	48.34	1575.05	7.04	942.89	1459.93	0.2	229.52	0.08	63.15	0.04	22.55	114712.86	0	0	39.77	79.53	6.66	-3347.25	0.12	0.99	0.04	21.37	2.95	0.38	14.14	0.96
LUNG1-040	58.6274	3	2	0	IIIa	large cell	female	558	1	274005.19	117.99	273770.61	95.23	0.7	56.88	0.76	0.11	102.79	0.6	29045.93	72.11	89.34	114.56	41.56	1368.64	6.87	5539.07	17340.83	0.12	112.95	0.06	102.24	0.07	26.87	152813.52	0	0	37.09	74.18	5.62	-3126.37	0.12	0.99	0.06	19.42	2.46	0.44	14.8	0.97
LUNG1-344	67.7837	4	0	0	IIIb	nos	male	587	1	177618.03	105.47	177323.94	84.73	0.64	53.9	0.69	0.14	83.72	0.64	24009.17	58.1	80.65	100.95	10.51	1433.29	6.3	3719	14332.83	0.1	115.19	0.06	97.22	0.07	22.11	144564.23	0	0	38.03	76.07	4.85	-374.54	0.15	1	0.07	6.9	2.16	0.47	4.89	0.97
LUNG1-276	63.1923	3	2	0	IIIa	squamous cell carcinoma	male	2730	1	290897.37	115	290613.41	95.16	0.65	55.1	0.89	0.11	106.03	0.58	32789.47	84.82	112.16	114.2	11.59	1583.09	6.37	7218.97	19498.46	0.1	130.47	0.07	69.97	0.04	15.3	114688.62	0	0	39.83	79.66	5.38	-625.84	0.1	1	0.05	7.26	2.3	0.46	4.76	0.98
LUNG1-152	82.4093	1	0	0	I	nos	male	1076	1	6314.28	29.44	6250.14	24.45	0.73	16.89	0.94	0.36	27.76	0.69	2243.01	23.06	28.64	29.18	124.89	969.52	7.11	491.32	88.77	0.45	318.02	0.22	18.03	0.03	8.52	27682.01	0	0	31.44	62.89	8.92	-4102.74	0.04	0.96	0.01	99.43	4.23	0.2	44.79	0.87
LUNG1-089	63.3183	1	3	0	IIIb	adenocarcinoma	female	1517	0	956.44	18.38	918.02	16.62	0.71	9.28	0.67	0.7	15.9	0.56	645.82	11.1	15.47	18.04	141.51	673.26	6.51	129.46	8.38	0.61	418.55	0.39	3.65	0.1	0.78	2341.51	0.01	0.02	24.84	49.69	8.36	-1665.9	0.01	0.92	0	228.6	4.65	0.1	72.02	0.82
LUNG1-375	60.1589	4	3	0	IIIb	adenocarcinoma	female	120	1	400823.59	121.47	400345.21	101.55	0.66	67.78	0.84	0.1	116.53	0.67	39838.78	85.5	105.89	119.3	20.59	1333.09	6.25	6059.54	45769.09	0.1	86.67	0.04	207.95	0.15	51.35	297225.64	0	0	36.65	73.3	4.18	-1230.06	0.34	1	0.16	10.34	2.05	0.38	8.4	0.98
LUNG1-064	78.7789	1	1	0	II	squamous cell carcinoma	male	632	1	18736.45	48.72	18582.89	37.45	0.72	25.75	0.75	0.25	43.13	0.69	4704.17	28.14	44.88	37.07	45.8	1289.64	6.81	512.79	1034.25	0.23	200.24	0.08	86.74	0.06	32.35	129869.9	0	0	36.34	72.68	6.06	-2310.86	0.16	0.99	0.06	32.86	3.01	0.37	22.85	0.94
LUNG1-076	70.2177	2	2	0	IIIa	nos	male	2481	1	4315.43	49.75	4186.68	61.98	0.45	16.32	0.44	0.66	35.29	0.26	2762.66	27.08	47.64	41.66	153.27	1155.3	7.29	309.04	53.84	0.4	371.15	0.21	12.04	0.03	4.12	18944.34	0	0	32.28	64.56	8.56	-3298.85	0.02	0.98	0	52.55	3.74	0.25	26.9	0.92
LUNG1-097	75.4935	2	0	0	I	nos	male	79	1	343986.51	135.35	343609.69	110.89	0.49	71.97	0.77	0.14	107.86	0.65	48273.07	85.47	128.63	135.18	38.87	1703.03	6.56	8727.04	22363.61	0.11	157.63	0.07	64.74	0.13	14.85	116424.17	0	0	41.01	82.02	5.61	-5771.43	0.1	1	0.05	11.7	2.36	0.46	8.57	0.98
LUNG1-170	59.4853	4	0	0	IIIb	large cell	male	334	1	38586.83	57.38	38471.93	52.13	0.71	28.05	0.75	0.2	50.07	0.54	7737.98	39.07	56.98	55.73	37.83	1296.55	6.75	1525.76	1314.4	0.22	226.76	0.11	27.6	0.02	7.69	39762.63	0	0	36.33	72.66	7.14	-2009.14	0.04	0.99	0.02	22.6	3.14	0.34	13.01	0.94
LUNG1-072	71.4743	4	3	3	IIIb	nos	male	377	1	81192.97	126.55	80629.59	144.21	0.35	32.88	0.42	0.32	80.17	0.23	25708.43	60.65	123.81	121.21	42.68	1786.93	7.02	3184.16	2844.21	0.22	376.19	0.11	28.55	0.02	8.34	52074.58	0	0	42.11	84.23	7.35	-2154.75	0.05	1	0.02	24.47	3.09	0.36	15.7	0.97
LUNG1-313	67.0363	2	1	0	I	large cell	male	1841	1	9873.39	39.85	9793.64	29.5	0.71	19.73	0.86	0.32	29.75	0.67	3133.15	25.44	38.87	35.02	86.16	1297.48	7.46	363.97	236.1	0.26	238.66	0.11	44.67	0.03	17.59	73036.74	0	0	36.09	72.19	7.77	-6812.29	0.07	0.98	0.02	45.6	3.43	0.33	27.71	0.93
LUNG1-261	56.9391	2	3	0	IIIb	nos	female	857	1	10977.75	52.27	10844.71	38.16	0.62	20.49	0.64	0.35	46.59	0.54	3797.16	24.47	40.37	36.06	216.6	6216.97	7.33	854.18	151.72	0.46	2379.42	0.22	12.31	0	4.56	90125.29	0	0	79.59	159.18	9.22	-26729.19	0.02	0.99	0	164.38	4.4	0.21	97.03	0.93
LUNG1-136	79.4333	1	0	0	I	NA	male	50	1	15375.14	41.41	15294.31	32.33	0.76	25.51	0.84	0.26	35.21	0.79	3911.76	27.29	36.94	38.85	80.14	1397.1	7.06	590.68	477.55	0.27	266.07	0.11	39.68	0.03	14.8	68951.85	0	0	37.6	75.19	7.47	-5393.05	0.06	0.98	0.02	39.91	3.43	0.33	24.08	0.93
LUNG1-023	53.7221	3	2	0	IIIa	NA	male	245	1	661345.42	134.35	661001.07	119.47	0.76	85.56	0.76	0.07	132.7	0.72	48251.26	90.73	113.58	132.91	27.14	1826.17	6.55	14535.41	47914.85	0.11	157.45	0.06	88.92	0.05	20.3	168855.06	0	0	42.75	85.49	5.37	-2142.65	0.12	1	0.06	14.45	2.34	0.46	11.13	0.98
LUNG1-320	66.1191	4	0	0	IIIb	squamous cell carcinoma	male	544	1	146438.6	110.73	146144.39	98.75	0.54	45.48	0.66	0.17	100.45	0.46	25002.2	64.79	86.34	101.32	71.49	1581.63	7.11	3367.36	8074.36	0.18	195.21	0.07	92.09	0.07	30.6	166589.83	0	0	39.29	78.59	6.45	-8704.47	0.14	0.99	0.05	30.04	2.91	0.39	21.87	0.96
LUNG1-392	85.6055	2	0	0	I	adenocarcinoma	male	672	1	36169.05	66.98	36035.78	53.17	0.62	25.15	0.81	0.24	58.72	0.47	8562.18	43.01	61.21	63.91	47.97	907.1	6.98	1632.18	889.39	0.27	180	0.13	24.13	0.02	7.79	26829.1	0	0	30.51	61.02	7.76	-1943.95	0.04	0.98	0.01	27.48	3.35	0.31	14.43	0.93
LUNG1-415	79.8712	1	0	0	I	adenocarcinoma	female	2517	1	1233.1	20.13	1196.74	15.98	0.75	10.63	0.73	0.61	17.05	0.66	729.48	11.67	15.5	20.03	83.95	590.35	6.46	117.89	15.76	0.5	228.83	0.27	7.27	0.04	2.24	6340.44	0.01	0.01	24.62	49.24	8.08	-2118.42	0.02	0.93	0	106.03	4.18	0.15	35.65	0.84
LUNG1-191	70.1602	4	2	0	IIIb	large cell	male	1018	1	101775.17	98.81	101520.66	74.78	0.53	41.58	0.89	0.2	87.79	0.56	19934.59	66.29	86.38	92.22	139.24	1492.02	7.73	3842.37	2707.65	0.27	328.99	0.11	42.9	0.35	16.81	73920.89	0	0.01	37.5	74.99	8.35	-12783.66	0.06	0.99	0.02	51.31	3.56	0.32	32.07	0.95
LUNG1-092	64.9555	4	0	0	IIIb	squamous cell carcinoma	male	1002	1	71288.11	79.8	70998.19	61.64	0.56	42.56	0.75	0.21	70.42	0.69	14829.62	46.41	76.81	71.28	16.79	1760.34	6.92	1483.75	4227.75	0.13	192.98	0.06	90.61	0.05	26.44	164025.61	0	0	42.06	84.12	5.58	-899.9	0.12	1	0.05	10.69	2.38	0.44	7.81	0.98
LUNG1-319	72.961	4	3	0	IIIb	large cell	female	663	1	39436.34	83.21	39233.09	69.1	0.48	28.11	0.58	0.29	50.11	0.41	11520.58	40.38	73.52	74.59	75.55	1683.89	7.29	988.08	1889.31	0.2	252.01	0.07	78.42	0.07	28.08	143999.74	0	0	40.42	80.84	6.66	-10026	0.12	0.99	0.04	39.69	2.97	0.39	29.97	0.96
LUNG1-264	66.0452	2	3	0	IIIb	squamous cell carcinoma	female	573	1	52448.27	69.69	52275.42	52.31	0.64	32.83	0.89	0.2	65.78	0.63	10538.81	46.55	59.65	62.68	136.46	5259.02	7.12	2618.8	1270.39	0.31	1310.72	0.14	19.76	0	6.11	116040.58	0	0	73.31	146.63	8.19	-11862.16	0.03	0.99	0.01	95.33	3.79	0.28	64.02	0.95
LUNG1-419	66.5096	4	1	0	IIIb	squamous cell carcinoma	male	2772	0	132505.42	109.3	132211.45	87.61	0.58	43.61	0.64	0.16	96.34	0.5	21772.76	56.28	69.75	108.44	28.02	1660.49	7	2585.37	7949.12	0.14	167.36	0.06	107.77	0.06	33.07	194589.23	0	0	40.89	81.78	5.81	-1945.32	0.14	0.99	0.06	16.83	2.59	0.4	12.35	0.97
LUNG1-331	69.8645	3	2	0	IIIa	nos	male	549	1	109780.31	120.48	109369.99	104.39	0.5	40.3	0.64	0.2	91.05	0.39	22205.86	66.9	96.6	97.55	8.99	1387.17	6.33	3134.37	6988.93	0.09	120.67	0.08	56.14	0.04	11.63	79367.77	0	0	37.3	74.59	5.33	-602.68	0.09	1	0.04	5.82	2.17	0.46	3.68	0.97
LUNG1-186	67.4661	4	0	0	IIIb	nos	male	2036	1	168645.23	106.8	168278.45	80.62	0.56	51.58	0.84	0.16	98.88	0.64	26536.95	67.56	93.25	105.79	15.15	1724.22	6.45	5790.43	8316.16	0.14	224.08	0.1	36.99	0.03	8.29	65486.74	0	0	41.56	83.12	6.18	-963.03	0.06	1	0.03	9.94	2.58	0.41	5.92	0.97
LUNG1-265	67.9644	2	2	0	IIIa	squamous cell carcinoma	male	3040	1	25074.01	55.2	24969.46	48.34	0.72	25.82	0.62	0.23	42.84	0.53	5706.28	30.08	51.23	52.8	394.3	5749.18	7.52	1562.85	424.97	0.4	1659.54	0.18	17.99	0	6.54	128589.33	0	0	76.18	152.36	9.17	-56938.02	0.02	0.98	0.01	217.02	4.36	0.25	140	0.93
LUNG1-172	47.989	3	2	0	IIIa	large cell	male	130	1	167043.44	92.5	166807.79	70.09	0.58	60.07	0.87	0.15	92.5	0.86	25148.24	60.83	90.5	79.53	20.17	1765.82	6.42	4540.11	13523.91	0.12	188.69	0.07	72.14	0.04	17.72	131297.86	0	0	42.01	84.01	5.36	-950.45	0.13	1	0.06	10.76	2.38	0.45	7.63	0.98
LUNG1-201	76.4216	2	0	0	I	squamous cell carcinoma	male	1098	1	169567.3	109.29	169168.19	94.89	0.54	52.32	0.68	0.16	99.3	0.55	27556.06	64.62	101.34	102.27	27.66	1709.66	6.53	5783.72	7926.22	0.17	235.41	0.1	36.03	0.02	8.73	65096.44	0	0	41.53	83.06	6.39	-1818.51	0.06	0.99	0.02	16.79	2.78	0.39	11	0.96
LUNG1-259	59.8549	4	0	0	IIIb	large cell	female	3535	0	50482.75	63.92	50336.72	54.03	0.63	32.26	0.83	0.21	59.77	0.6	10399.25	44.66	60.67	60.12	100.41	7223.3	6.98	2000.79	1681.69	0.23	1389.89	0.11	27.53	0	7.51	210127.88	0	0	85.18	170.35	7.37	-12732.76	0.04	1	0.01	57.35	3.28	0.34	42.16	0.97
LUNG1-174	NA	1	0	0	I	nos	male	865	1	9012.22	34.32	8937.24	26.89	0.72	22.43	0.86	0.33	34.19	0.83	2907.24	23.1	34.31	31.57	93.73	942.65	7.34	650.7	109.39	0.4	294.7	0.21	13.14	0.02	4.89	16281.68	0	0	30.86	61.72	9.22	-3796.29	0.01	0.97	0	66.47	3.98	0.2	28.01	0.9
LUNG1-020	76.9692	2	3	0	IIIb	NA	male	139	1	88330.2	82.15	88151.59	62.39	0.68	39.23	0.85	0.16	73.92	0.63	14120.61	52.87	62.4	79.25	184.71	1314.39	7.77	4018.89	1658.49	0.32	266.96	0.13	40.62	0.06	17.77	76388.72	0	0.01	34.93	69.86	8.86	-12987.75	0.05	0.98	0.01	78.35	3.85	0.29	46.79	0.92
LUNG1-385	NA	2	0	0	II	adenocarcinoma	male	936	1	2552.03	23.24	2510.19	21.04	0.79	11.78	0.7	0.45	18.86	0.56	1136.02	14.75	23.16	22.77	29.58	416.29	6.53	145.66	60.46	0.35	105.17	0.16	18.36	0.04	6.56	10166.07	0	0.01	20.68	41.36	7.42	-568.76	0.03	0.96	0.01	32.12	3.49	0.27	13.98	0.88
LUNG1-209	83.4004	2	2	0	IIIa	large cell	male	756	1	38990.6	68.36	38783.71	51.28	0.57	28.4	0.88	0.25	61.21	0.55	9669.42	45.17	57.33	57.72	51.71	1020.88	7.19	1571.96	1065.99	0.26	195.67	0.12	33.18	0.03	12.05	41308.8	0	0	32.1	64.21	7.64	-2433.99	0.06	0.99	0.02	27.69	3.29	0.33	15.59	0.94
LUNG1-087	72.7748	1	0	0	I	NA	male	2798	1	3745.57	25.92	3694.39	20.64	0.77	14.23	0.92	0.4	23.06	0.69	1493.55	18.96	22.77	23.84	88.49	736.28	6.83	373.63	43.5	0.49	292.07	0.29	6.18	0.02	1.64	5900.57	0	0.01	26.86	53.72	9.21	-1523.12	0.01	0.95	0	112.79	4.3	0.15	40.19	0.86
LUNG1-178	61.1937	3	3	0	IIIb	large cell	male	635	1	1745.22	33.14	1695.39	27.96	0.62	8.07	0.46	0.65	20.69	0.29	1101.44	12.94	24.54	18.8	115.04	857.29	6.52	166	27.61	0.52	332.42	0.27	12.97	0.03	5.9	17131.79	0.01	0.01	29.96	59.92	7.99	-4183.53	0.04	0.95	0.01	111.06	4.27	0.2	48.92	0.86
LUNG1-171	85.4511	1	0	0	I	NA	male	232	1	16785.62	41.01	16695.98	33.87	0.74	26	0.84	0.26	40.7	0.77	4265.05	28.32	35.36	37.23	57.98	1390.01	6.83	575.85	741.49	0.28	263.21	0.1	65.96	0.04	26.38	109519.72	0	0	37.93	75.86	6.62	-2726.17	0.13	0.98	0.04	40.64	3.28	0.35	26.63	0.94
LUNG1-318	63.7454	2	3	0	IIIb	adenocarcinoma	male	100	1	14459.61	75.06	14320.14	53.67	0.53	21.05	0.46	0.38	45.52	0.39	5387.53	24.81	36.51	54.83	52.74	1133.15	6.96	659.66	426.85	0.32	259.69	0.13	41.82	0.03	18.41	60151.86	0	0	34.25	68.49	7.39	-2043.21	0.08	0.98	0.02	42.38	3.52	0.31	24.23	0.92
LUNG1-014	66.7707	4	0	0	IIIb	squamous cell carcinoma	male	1247	1	9026.03	39.5	8871.63	31.89	0.74	18.72	0.68	0.31	29.97	0.59	2789.71	21.59	32.21	38.69	228.32	1517.48	7.22	232.96	103.27	0.34	341.86	0.15	26.1	0.21	10.65	55525.06	0	0.02	36.44	72.88	8.23	-18371.42	0.05	0.96	0.01	136.38	4.11	0.26	76.9	0.89
LUNG1-160	76.4928	1	0	0	I	nos	male	1351	0	4918.1	34.66	4840.61	24.39	0.65	15.45	0.89	0.44	33.67	0.63	2143.68	21.74	25.91	27.83	170.75	1091.32	7.18	381.01	63.07	0.46	350.45	0.22	15.71	0.09	6.81	26737.19	0	0.01	33.16	66.33	8.8	-8954.8	0.03	0.96	0.01	120.11	4.27	0.21	57.56	0.88
LUNG1-124	79.039	4	3	0	IIIb	large cell	female	87	1	30781.75	68.89	30613.54	54.9	0.5	26.52	0.74	0.31	61.76	0.48	9374.11	40.82	57.57	54.41	156.07	1300.27	7.35	1204.09	1109.05	0.3	247.25	0.11	61.31	0.25	27.24	109076.18	0	0.01	34.96	69.92	7.81	-12528.8	0.13	0.98	0.03	85.1	3.69	0.3	54.78	0.92
LUNG1-373	57.9123	2	2	0	IIIa	adenocarcinoma	female	367	1	40941.24	81.76	40772.44	58.64	0.6	29.62	0.67	0.23	59.6	0.51	9525.29	39.27	57.67	61.52	51.04	1291.21	6.93	965.86	2314.22	0.17	140.35	0.07	78.46	0.06	23.87	114644.03	0	0	36.04	72.07	6.02	-3685.85	0.12	0.99	0.05	28.21	2.76	0.41	20.48	0.95
LUNG1-167	74.9295	4	4	0	IIIb	squamous cell carcinoma	male	1357	1	63606.26	87.07	63423.51	60.2	0.61	40.32	0.79	0.2	86.05	0.67	12634.05	47.35	55.2	83.98	77.09	1632.75	7.48	1514.84	2391.63	0.17	196.99	0.07	77.86	0.73	26.32	140058.57	0	0.01	39.48	78.95	6.94	-14325.64	0.08	0.99	0.03	25.43	2.93	0.38	17.76	0.95
LUNG1-019	74.82	2	0	0	I	nos	male	336	1	112344.31	128.78	112034.17	111.77	0.47	48.78	0.52	0.21	127.47	0.44	23672.95	58.03	75.07	101.68	25.02	1625.56	6.44	3428.68	12651.15	0.13	165.92	0.06	89.36	0.05	25.38	155539.7	0	0	40.35	80.69	5.21	-2268.66	0.19	1	0.08	13.84	2.4	0.44	10.53	0.98
LUNG1-420	73.3808	2	1	0	II	squamous cell carcinoma	male	2429	1	18980.03	43.71	18872.38	35.62	0.76	24.34	0.87	0.24	41.95	0.68	4525.91	31.11	43.32	41.26	46.07	1103.69	6.97	531.21	917.74	0.23	169.1	0.08	88.98	0.07	35.41	117774.43	0	0	33.64	67.29	6.37	-2046.67	0.12	0.98	0.05	31.89	3.09	0.35	21.05	0.94
LUNG1-337	65.2895	4	3	0	IIIb	large cell	female	3208	0	30292.51	78.37	30100.94	65.75	0.53	26.25	0.51	0.29	43.73	0.4	8844.68	33.3	71.44	63.65	37.67	1654.51	6.81	851.53	1494.92	0.21	263.01	0.08	60.71	0.05	20.46	111444.49	0	0	40.76	81.52	6.4	-3354.82	0.11	0.99	0.04	27.05	2.97	0.39	19.01	0.95
LUNG1-306	49.5113	1	0	0	I	NA	female	638	1	15495.3	42.44	15412.81	31.63	0.75	24.38	0.94	0.26	35.01	0.77	3967.59	29.79	37.12	39.4	75.05	1254.43	7.24	509.58	629.5	0.28	216.31	0.09	101.59	0.07	44.07	157148.88	0	0	35.96	71.92	6.83	-3788.91	0.13	0.98	0.04	55.61	3.36	0.31	37.7	0.93
LUNG1-310	44.397	4	0	0	IIIb	nos	male	109	1	251169.2	105.82	250878.33	81.51	0.67	58.59	0.97	0.11	102.66	0.72	28779.88	78.77	92.15	98.67	11.94	760.89	6.84	5554.77	15754.83	0.09	67.73	0.06	84.79	0.11	19.51	63494.61	0	0	27.49	54.98	5.63	171.73	0.12	1	0.05	6.7	2.26	0.45	4.37	0.98
LUNG1-333	63.6988	1	2	3	IIIa	adenocarcinoma	male	2985	1	8153.92	37.75	8084.89	32.1	0.72	17.44	0.67	0.34	29.7	0.54	2709.1	21.65	32.97	35.8	62.51	592.27	7.13	571.57	108.19	0.33	160.31	0.2	10.83	0.06	2.78	8193.28	0	0.01	24.3	48.59	8.86	-1573.37	0.01	0.98	0	38.29	3.63	0.22	14.55	0.9
LUNG1-379	67.2164	2	3	0	IIIb	squamous cell carcinoma	female	2040	1	10499.95	39.99	10406.97	32.25	0.73	18.38	0.82	0.3	32.75	0.57	3169.75	26.37	32.95	36.91	72.3	957.12	7.22	512.63	225.42	0.33	215.41	0.14	40.35	0.03	18.98	53378.46	0	0	31.35	62.7	7.96	-2893.31	0.05	0.97	0.01	58.57	3.75	0.26	30.57	0.9
LUNG1-208	64.7584	2	2	0	IIIa	squamous cell carcinoma	male	689	1	47015.19	85.76	46772.12	75.19	0.49	35.77	0.54	0.27	56.45	0.48	12779.96	40.37	65.94	69.88	147.75	1111.23	7.77	2377.67	722.48	0.31	283.7	0.14	24.51	0.09	9.52	37585.93	0	0	31.38	62.76	9.08	-5314.04	0.03	0.99	0.01	52.53	3.77	0.27	27.75	0.94
LUNG1-110	61.64	1	2	0	IIIa	large cell	female	1399	0	1459.12	19.14	1421.93	14.7	0.78	10.75	0.93	0.55	17.08	0.73	779.7	13.61	17.47	18.19	178.49	945.02	6.69	156.3	15.47	0.55	355	0.31	8.8	0.02	3.69	14902.24	0.01	0.01	31.27	62.54	8.46	-4555.98	0.03	0.92	0	213.08	4.64	0.14	73.88	0.83
LUNG1-004	70.8802	2	1	0	II	squamous cell carcinoma	male	141	1	84460.26	117.54	84214.69	107.27	0.49	30.82	0.49	0.23	68.53	0.29	19074.76	52.65	110.73	110	43.82	1533.33	7.18	2827.77	2948.46	0.2	253.31	0.1	40.23	0.03	13.01	68201.6	0	0	39.14	78.28	7.23	-3612.2	0.06	1	0.02	19.95	3.03	0.36	12.05	0.96
LUNG1-293	59.9808	2	0	0	I	nos	male	720	1	27543.07	100.3	27268.65	90.32	0.45	26.62	0.33	0.36	77.76	0.29	9710.58	29.76	47.67	62.94	101.22	1233.68	7.55	1608.29	439.17	0.38	347.62	0.17	31.86	0.04	15.76	54475.28	0	0	34.86	69.72	8.85	-6358.83	0.04	0.99	0.01	68.39	3.92	0.24	34.9	0.93
LUNG1-183	61.7084	1	2	0	IIIa	large cell	male	2472	1	7747.65	69.48	7584.69	75.92	0.49	15.95	0.66	0.5	29.89	0.21	3777.7	49.96	56.53	53.94	35.94	739.1	6.99	366.71	185.15	0.29	165.46	0.14	27.15	0.03	10.57	25155.07	0	0	27.34	54.68	7.45	-1300.33	0.05	0.99	0.01	21.7	3.2	0.32	11.86	0.94
LUNG1-032	75.6934	2	0	0	I	squamous cell carcinoma	male	543	1	90957.64	87.05	90660.69	81.2	0.51	42.64	0.59	0.21	66.02	0.53	18983	48.13	85.49	84.32	25.91	1744.48	6.72	1287.6	9046.88	0.09	110.72	0.04	199.29	0.15	51.01	362406.27	0	0	41.92	83.84	4.19	-2271.18	0.27	1	0.14	10.49	1.88	0.38	9.05	0.98
LUNG1-329	64.0247	1	0	0	I	squamous cell carcinoma	female	208	1	10156.63	35.49	10066.27	26.9	0.73	20.81	1	0.31	33.72	0.77	3095.4	26.83	33.34	35.12	57.21	990.56	6.94	368.59	426	0.29	187.02	0.1	82.88	0.07	37.82	103549.73	0	0	31.9	63.8	6.7	-2843.2	0.12	0.98	0.04	35.2	3.33	0.3	21.72	0.93
LUNG1-132	60.4709	4	0	0	IIIb	nos	male	4208	0	46646.12	73.7	46396.73	52.42	0.53	39.71	0.79	0.26	60.22	0.76	11866.98	41.22	63.76	67.11	20.78	1742.55	6.45	1289.28	2789.13	0.14	209.13	0.08	52.9	0.07	13.34	96062.42	0	0	41.96	83.92	5.59	-1146.61	0.09	1	0.04	11.55	2.44	0.44	8.21	0.97
LUNG1-113	83.499	2	2	0	IIIa	large cell	male	646	1	50439.83	77.69	50156.24	57.21	0.55	39.86	0.8	0.24	63.66	0.7	11963.72	45.81	60.98	72.41	68.29	1348.62	7.23	2168.26	1252.65	0.28	277.15	0.12	35.19	0.02	14.03	59857.73	0	0	37.21	74.42	7.8	-3504.56	0.06	0.99	0.02	33.21	3.42	0.32	18.43	0.94
LUNG1-054	79.2197	4	2	0	IIIb	squamous cell carcinoma	male	1076	1	61114.67	93.63	60827.96	84.67	0.48	33.81	0.46	0.26	88.53	0.4	15725.82	39.35	56.76	92.31	96.99	1409.02	6.93	1835.85	3170.01	0.25	222.36	0.09	81.03	0.06	33.48	141122.02	0	0	37.36	74.72	6.73	-8124.6	0.18	0.98	0.06	51.37	3.29	0.34	35.41	0.93
LUNG1-159	79.6523	2	0	0	I	nos	male	515	1	58411.45	71.96	58225.43	53.95	0.63	38.82	0.79	0.2	70.78	0.72	11598.56	42.43	56.01	68.11	88.3	1343.88	7.49	2230.07	1698.76	0.28	277.28	0.11	64.15	0.04	29.63	109416.88	0	0	36.82	73.64	7.84	-2405.28	0.1	1	0.03	51.52	3.54	0.3	32.18	0.96
LUNG1-354	NA	1	2	0	IIIa	large cell	female	617	1	12682.91	48.46	12566.69	35.29	0.64	20.7	0.85	0.33	45.77	0.59	4106.81	29.91	44.05	41.33	34.17	988.97	7.06	371.71	505.53	0.22	148.38	0.08	55.3	0.05	18.65	60968.91	0	0	31.62	63.23	6.58	-1449.6	0.07	0.99	0.03	24.95	2.95	0.39	16.81	0.95
LUNG1-369	54.3616	1	3	0	IIIa	squamous cell carcinoma	female	522	1	2935.41	30.73	2875.8	25.42	0.61	13.31	0.63	0.56	23.78	0.52	1613.86	16.03	24.95	29.55	58.99	589.56	6.6	219.93	53.27	0.44	184.83	0.21	17.94	0.03	8.22	15608.28	0	0.01	24.68	49.36	7.99	-1606.72	0.04	0.97	0.01	49.91	3.81	0.23	22.82	0.89
LUNG1-082	73.4209	4	2	0	IIIb	squamous cell carcinoma	male	456	1	5928.04	38.9	5846.62	30.47	0.67	16.06	0.66	0.4	37.57	0.53	2327.97	20	25.41	33.79	182.02	566.06	7.52	348.72	80.51	0.3	242.8	0.17	14.48	0.17	4.01	5284.04	0	0.01	19.16	38.31	8.85	12946.95	0.02	0.98	0	77.5	3.86	0.23	35.17	0.92
LUNG1-088	65.3963	4	2	0	IIIb	nos	male	159	1	20984.37	53.01	20860.87	39.48	0.65	25.12	0.88	0.27	41.4	0.64	5620.46	34.67	46.5	51.12	80.96	1375.49	7.2	812.31	659.93	0.3	267.98	0.11	52.78	0.03	22.53	90538.28	0	0	37.26	74.52	7.56	-5048.41	0.08	0.98	0.02	52.53	3.55	0.31	32.91	0.93
LUNG1-365	80.326	4	2	0	IIIb	squamous cell carcinoma	male	284	1	9223.94	37.94	9138.82	31.86	0.72	19.71	0.7	0.32	29.31	0.62	2933.13	22.4	37.74	29.84	16.05	818.35	6.68	176.92	690.32	0.12	91.98	0.05	109.65	0.13	32.86	91922.27	0	0	28.5	57	5.14	-34.26	0.2	1	0.08	14.54	2.38	0.41	11.28	0.98
LUNG1-338	74.4203	1	2	0	IIIa	NA	male	118	1	18939.97	59.81	18800.5	48.86	0.61	24.51	0.55	0.3	56.28	0.5	5581.19	27.04	46.5	40.49	26.5	912.96	6.78	494.27	935.87	0.18	117.8	0.07	68.47	0.07	23.49	71083.56	0	0	30.53	61.06	6.06	-1148.5	0.11	0.99	0.04	19.35	2.82	0.39	13	0.94
LUNG1-122	61.2485	1	0	0	I	squamous cell carcinoma	male	1994	1	11730.19	38.18	11649.01	29.64	0.74	19.73	0.99	0.29	36.34	0.67	3359.26	29.25	35.75	35.27	41.15	1271.98	6.77	420.26	452.36	0.25	233.54	0.1	39.35	0.03	13.87	57314.74	0	0	36.06	72.11	6.83	-2064.5	0.07	0.99	0.02	28.02	3.2	0.35	17.46	0.94
LUNG1-235	50.1958	2	2	0	IIIa	large cell	female	632	1	71007.73	76.77	70801.62	60.29	0.64	39.95	0.75	0.18	67.73	0.66	13030.92	45.23	56.22	70.44	209.72	6830.86	7.5	4323.02	1199.36	0.35	2032.93	0.17	13.49	0	3.91	101132.88	0	0	83.14	166.27	9.3	-25433.16	0.01	0.99	0	121.06	4.08	0.23	78.09	0.96
LUNG1-073	60.6872	2	3	0	IIIb	squamous cell carcinoma	male	287	1	89364.05	80.32	89142.92	63.98	0.61	40.02	0.85	0.18	78.22	0.63	15879.3	54.16	62.49	78.13	42.39	1213.68	6.93	1997.38	5145.58	0.15	125.87	0.06	82.45	0.07	24.37	110299.36	0	0	34.86	69.72	5.94	-3510.82	0.12	0.99	0.05	20.13	2.63	0.42	14.77	0.96
LUNG1-194	61.5852	4	0	0	IIIb	NA	male	508	1	39254.05	89.03	38836.8	77.16	0.42	34.09	0.65	0.34	86.56	0.44	13117.99	50.36	82.56	79.08	195.3	790.76	7.8	2945.52	319.74	0.39	274.34	0.21	10	0.34	2.9	9501.54	0	0.02	24.37	48.73	10.16	1014.69	0.01	0.97	0	105.17	4.2	0.19	43.63	0.89
LUNG1-045	72.6982	1	1	0	II	squamous cell carcinoma	female	1070	1	20368.69	85.66	20158.94	70.59	0.46	17.4	0.48	0.38	73.95	0.25	7750.96	34.09	44.17	70.23	20.12	894.15	6.82	523.7	1163.69	0.19	158.22	0.07	69.79	0.08	23.95	65170.16	0	0	29.9	59.81	5.87	-299.17	0.12	1	0.05	13.78	2.67	0.4	9.19	0.97
LUNG1-268	64.1697	2	3	0	IIIb	squamous cell carcinoma	male	161	1	34426.69	63.24	34295.92	56.52	0.63	28.55	0.62	0.24	45.6	0.51	8135.46	35.1	54.3	63.05	180.2	8609.08	7.06	1357.01	1163.78	0.25	1800.89	0.11	28.9	0.02	8.6	265381.3	0	0	92.74	185.47	7.6	-48985.07	0.04	0.99	0.02	97.51	3.49	0.34	74.98	0.97
LUNG1-345	66.0534	4	0	0	IIIb	squamous cell carcinoma	male	3185	0	58422.09	72.84	58242.68	59.55	0.61	28.7	0.86	0.2	66.47	0.48	11888.12	51.38	71.69	65.45	41.13	1386.52	6.75	1531.26	3127.12	0.19	184.16	0.07	65.31	0.04	20.02	101032.67	0	0	37.53	75.05	6.14	-2362.39	0.1	0.99	0.04	24.52	2.84	0.41	17.28	0.95
LUNG1-056	NA	5	2	0	IIIa	NA	female	4454	0	130820.27	103.8	130510.69	81.76	0.51	51.62	0.74	0.19	71.45	0.63	24379.52	60.15	92.53	100.85	14.61	1495.49	6.27	2368.8	12655.38	0.09	109.41	0.05	126.24	0.08	29.88	197542.89	0	0	38.78	77.56	4.4	-928.61	0.2	1	0.11	7.59	1.99	0.46	5.98	0.98
LUNG1-196	85.1116	2	2	0	IIIa	large cell	female	33	1	290061.95	108.58	289673.81	93.36	0.66	64.86	0.74	0.11	94.73	0.69	32032.61	69.17	103.28	102.45	86.54	1600.91	6.86	10448.51	11039.37	0.19	246.61	0.1	32.36	0.81	8.22	54665.27	0	0.01	39.15	78.3	7.17	-16458.01	0.04	1	0.02	29.03	3.08	0.36	19.45	0.97
LUNG1-374	78.2274	2	2	0	IIIa	squamous cell carcinoma	male	10	1	39444.92	68.83	39265.99	55.14	0.6	32.82	0.66	0.24	67.41	0.6	9239.98	36.41	55.29	51.23	37.73	1537.75	7.03	1148.24	1605.17	0.22	249.23	0.08	60.98	0.04	22.12	106535.07	0	0	39.64	79.29	6.71	-1855.99	0.1	0.99	0.03	24.02	3.04	0.37	15.66	0.96
LUNG1-016	79.1129	2	0	0	I	nos	male	101	1	113773.18	79.66	113585.01	64.31	0.7	48.79	0.81	0.14	64.84	0.76	16260.16	52.16	77.72	75.71	54.2	1510.77	7.18	3889.68	3790.83	0.19	222.98	0.1	36.03	0.02	10.15	60578.41	0	0	38.64	77.29	7.39	-4961.66	0.04	0.99	0.02	26.87	3.11	0.36	17.02	0.95
LUNG1-119	56.5969	4	2	0	IIIb	large cell	female	2380	1	2277.37	34.56	2215.03	27.26	0.6	14.45	0.59	0.62	20.69	0.53	1365.33	16	26.77	34.5	149.46	864.62	6.82	173.75	32.63	0.44	269.57	0.22	12.97	0.21	4.97	16246.5	0.01	0.01	29.87	59.74	8.08	-10646.8	0.03	0.97	0.01	66.91	3.96	0.23	32.65	0.89
LUNG1-018	82.9925	2	1	0	II	squamous cell carcinoma	male	1926	1	146335.02	88.34	146154.02	70.67	0.74	47.64	0.89	0.12	73.7	0.67	18133	62.58	75.73	85.11	82.15	1530.26	7.47	3475.3	5619.79	0.15	169.14	0.07	72.28	0.05	21.03	123543.84	0	0	38.5	77	6.9	-9354.73	0.06	1	0.03	26.48	2.83	0.41	19.05	0.97
LUNG1-081	62.141	2	3	0	IIIb	nos	male	1540	0	7164.69	30.6	7077	24.07	0.77	19.5	0.93	0.33	29.67	0.81	2316.1	22.4	30.35	28.12	50.71	1083.4	6.69	240	314.27	0.25	182.77	0.1	51.77	0.04	19.9	66560.33	0	0	33.42	66.84	6.41	-2709.84	0.11	0.99	0.04	26.25	3.09	0.37	16.96	0.94
LUNG1-080	66.3409	1	0	0	I	NA	male	1657	1	4992.49	33.91	4918.22	26.95	0.64	16	0.81	0.44	25.78	0.59	2187.89	21.88	28.64	33.56	111.1	890.9	7.15	431.56	54.63	0.46	321.55	0.25	13.09	0.02	5.92	18329.4	0	0	29.96	59.92	9.14	-4414.99	0.02	0.97	0	78.63	4.1	0.19	34.39	0.89
LUNG1-325	76.293	1	3	0	IIIb	squamous cell carcinoma	male	741	1	1547.81	21.05	1511.22	17.97	0.77	10.66	0.66	0.55	13.88	0.59	825.63	11.94	20.96	19.25	69.61	797.11	6.56	113.64	26.87	0.44	243.71	0.21	13.33	0.02	4.9	14554.38	0	0.01	28.94	57.88	7.8	-2002.5	0.02	0.96	0.01	71.29	4	0.23	34.25	0.88
LUNG1-421	61.7041	2	2	0	IIIa	squamous cell carcinoma	female	369	1	42237.28	67.86	42064.55	51.75	0.68	33.14	0.78	0.21	63.93	0.64	8634.65	40.12	58.76	58.03	73.89	1516.31	7.05	1098.52	2189.02	0.22	222.12	0.07	95.2	0.08	34.81	170635.63	0	0	38.89	77.78	6.42	-8555.53	0.13	0.98	0.05	36.62	3.07	0.35	25.64	0.94
LUNG1-323	78.9049	2	0	0	I	squamous cell carcinoma	male	361	1	24956.7	51.71	24825.57	43.18	0.62	25.79	0.86	0.27	42.54	0.6	6589.54	37.28	50.79	48.98	4.17	284.42	6.43	660.51	1619.48	0.09	23.59	0.08	63.74	0.23	14.46	18343.62	0	0	16.84	33.67	5.36	-12.38	0.11	1	0.04	4.33	2.17	0.46	2.33	0.96
LUNG1-025	68.1314	4	0	0	IIIb	adenocarcinoma	male	1883	1	105325.59	89.83	105034.22	66.96	0.57	40.55	0.94	0.18	83.65	0.61	18810.28	62.65	79.18	74.35	140.29	1772.15	7.83	3247.46	3199.83	0.22	378.66	0.09	54.31	0.04	20.18	100253.58	0	0	40.72	81.45	8.08	-9830.31	0.07	0.99	0.02	44.13	3.37	0.34	28.18	0.96
LUNG1-145	85.4949	2	0	0	I	squamous cell carcinoma	male	685	1	38085.94	63.49	37929.77	46.69	0.67	28.21	0.93	0.21	62.63	0.6	8136.4	43.28	60.62	49.89	23.04	1114.61	7.04	1485.17	1139.4	0.2	192.44	0.11	28.91	0.03	8.01	34448.33	0	0	33.55	67.1	7.26	-722.72	0.03	0.99	0.01	16.39	2.97	0.35	8.98	0.95
LUNG1-309	NA	2	0	0	I	NA	male	375	1	30481.34	61.11	30276.89	51.86	0.47	34.04	0.77	0.33	53.29	0.66	10026.83	39.73	60.12	52.41	21.55	1403.11	6.96	898.29	1293.92	0.18	199.8	0.08	48.5	0.03	14.77	72850.74	0	0	37.54	75.08	6.52	-945.55	0.06	0.99	0.02	16.76	2.8	0.4	11.02	0.96
LUNG1-340	83.6824	3	0	0	II	squamous cell carcinoma	male	859	1	118703.84	95.32	118478.54	71.81	0.62	37.79	0.94	0.16	79.02	0.53	18888.9	67.37	90.69	90.69	15.87	1241.93	6.66	2760.11	7366.86	0.12	139.55	0.07	74.27	0.06	18.9	93697.91	0	0	35.24	70.48	5.68	-119.62	0.11	1	0.05	8.6	2.41	0.44	5.62	0.97
LUNG1-021	54.6475	3	3	0	IIIb	NA	male	326	1	216956.81	100.78	216684.29	84.96	0.67	50.25	0.87	0.12	89.48	0.59	26088.21	74.23	96.23	99.72	145.32	1615.83	8.04	5695.94	6775.88	0.19	284.44	0.08	73.92	0.07	27	130129.63	0	0	38.77	77.54	7.91	-12097.1	0.08	1	0.02	35.21	3.18	0.35	23.23	0.96
LUNG1-228	46.3409	3	2	0	IIIa	large cell	female	1020	1	110246.54	79.9	110031.11	60.88	0.68	48.51	0.9	0.15	67.33	0.8	16304.66	54.99	73.12	68.61	329.18	7902.35	7.47	9100.66	1396.78	0.44	3083.27	0.24	8.27	0.01	2.32	73084.6	0	0	87.84	175.69	10.15	-94388.82	0.01	0.99	0	193.82	4.54	0.17	116.4	0.94
LUNG1-389	78.3425	3	3	0	IIIa	squamous cell carcinoma	female	371	1	20802.5	53.19	20661.12	40.36	0.6	25.2	0.82	0.3	52.28	0.62	6112.82	33.17	42.24	46.41	32.14	921.22	7.07	679.99	726.22	0.22	150.99	0.09	49.79	0.05	18.76	53781.18	0	0	30.48	60.96	7.01	-1390.87	0.07	0.99	0.02	23.22	3.12	0.35	13.97	0.94
LUNG1-121	65.0979	2	2	0	IIIa	squamous cell carcinoma	male	476	1	30747.41	70.48	30575.16	60.29	0.59	29.26	0.54	0.26	39.84	0.49	8047.69	32.72	54.27	69.27	38.74	1741.68	6.95	865.45	1384.6	0.18	244.83	0.08	52.66	0.03	16.11	98004.14	0	0	41.85	83.7	6.41	-3170.66	0.08	0.99	0.03	22.19	2.81	0.4	15.86	0.96
LUNG1-139	80.7036	4	0	0	IIIb	large cell	male	1210	0	6528.85	56.14	6416.92	52.88	0.59	14.93	0.45	0.44	32.94	0.28	2807.75	23.9	30.72	54.09	96.54	1004.12	7.03	506.42	91.23	0.45	329.51	0.22	14.11	0.01	5.86	20286.87	0	0	32.42	64.84	8.78	-3371.73	0.03	0.96	0	85.96	4.13	0.21	38.91	0.89
LUNG1-029	68.9966	2	2	0	IIIa	large cell	female	257	1	46494.48	71.27	46319.84	54.98	0.65	30.87	0.79	0.21	69.67	0.56	9529.58	43.37	51.22	66.47	35.24	1214.48	7.1	1091.06	2192.46	0.17	137.17	0.07	79.86	0.06	24.84	108375.22	0	0	35.14	70.27	6.34	-1766.08	0.11	0.99	0.04	21.85	2.8	0.4	15.43	0.95
LUNG1-165	48.627	2	2	0	IIIa	large cell	female	4019	0	8920.67	39.69	8841.04	32.95	0.71	18.61	0.66	0.33	37.12	0.56	2915.7	21.68	35.26	28.08	99.8	908.58	6.95	482.49	237.82	0.37	217.77	0.15	40.61	0.04	19.09	53121.91	0	0	30.49	60.99	7.63	-4720.78	0.08	0.96	0.02	66.97	3.78	0.27	35.05	0.89
LUNG1-357	50.2247	2	0	0	II	large cell	male	1738	1	148615.84	110.94	148445.13	80.75	0.69	48.76	0.69	0.13	66.99	0.6	19699.95	55.66	109.42	107.38	15.12	1262.16	6.68	3294.89	8973.3	0.12	118.66	0.06	80.02	0.06	20.97	107022.67	0	0	35.72	71.45	5.68	-566.16	0.12	1	0.05	9.82	2.44	0.44	6.66	0.97
LUNG1-211	54.694	2	3	0	IIIb	large cell	male	1200	1	52248	67.24	52085.04	52.22	0.7	33.02	0.85	0.18	51.16	0.63	9617.23	44.57	67.12	55.92	390.9	7108.68	7.54	4375.54	622.49	0.45	2737.12	0.24	8.13	0	2.29	67462.86	0	0	84.44	168.87	10.04	-63513.69	0.01	0.99	0	148.43	4.43	0.17	83.52	0.94
LUNG1-311	70.0151	1	0	0	I	nos	male	583	1	1181.6	19.58	1138.21	16.39	0.69	10.14	0.77	0.67	17.28	0.62	759.67	12.59	18.03	18.19	95.67	467.8	6.41	132.25	13.81	0.54	209.54	0.32	5.44	0.08	1.5	3566.32	0.01	0.02	22	43.99	8.1	-579.39	0.01	0.92	0	133.75	4.18	0.14	35.01	0.82
LUNG1-036	54.0068	2	2	0	IIIa	large cell	female	366	1	44488.91	63.76	44312.83	54.57	0.53	36.92	0.71	0.26	63.36	0.68	11479.81	39.01	57.67	61.21	68.38	1734.92	6.93	912.69	2938.09	0.14	179.01	0.06	97.78	0.09	29.85	185156.32	0	0	40.99	81.97	5.76	-11799.55	0.15	0.99	0.06	31.19	2.63	0.41	24.74	0.96
LUNG1-190	81.2594	2	0	0	I	squamous cell carcinoma	male	555	1	205682.86	117.52	205284.59	98.22	0.56	54.35	0.63	0.15	82.44	0.55	29935.22	61.48	115.81	109.93	30.17	1508.59	7.08	6104.41	8127.65	0.15	191.39	0.08	46.14	0.03	11.96	74474.66	0	0	38.87	77.74	6.73	-1887.19	0.06	1	0.02	12.78	2.7	0.41	8.02	0.97
LUNG1-109	77.5441	2	1	0	II	squamous cell carcinoma	male	539	1	91910.36	80.33	91733.81	63.52	0.66	38.29	0.91	0.16	77.76	0.6	14951.6	57.57	75.03	79.61	47.89	1695.78	6.69	2351.05	5345.84	0.17	222.13	0.07	63.89	0.09	17.92	116280.75	0	0	41.13	82.27	5.98	-4255.72	0.11	1	0.05	23.22	2.72	0.43	17.32	0.98
LUNG1-363	68.3178	4	2	0	IIIb	squamous cell carcinoma	male	107	1	25460.24	101.54	25291.92	125.73	0.56	20.31	0.3	0.29	51.91	0.16	7419.57	37.25	67.49	86.93	32.94	1137.86	6.8	709.91	1227.68	0.21	169.84	0.08	70.86	0.05	26.2	93823.96	0	0	34.13	68.27	6.27	-1364.74	0.11	0.99	0.04	23.69	2.97	0.38	15.7	0.94
LUNG1-112	71.8439	2	0	0	I	nos	male	1295	1	8093.83	39.4	8015.63	31.37	0.7	19.99	0.66	0.35	27.96	0.64	2765.55	20.67	37.86	38.17	8.33	1438.31	6.09	148.6	857.15	0.07	83.71	0.05	123.16	0.09	28.29	179754	0	0	37.95	75.89	3.92	-497.61	0.24	1	0.12	4.57	1.76	0.47	3.57	0.98
LUNG1-291	65.4839	2	2	0	IIIa	large cell	female	3460	0	52542.69	63.95	52322.39	49.05	0.69	36.57	0.88	0.19	62.11	0.75	9796.6	43.17	61.94	55.31	51.22	1414.03	6.9	1058.04	3477.89	0.15	151.01	0.06	108.97	0.08	33.45	172125.96	0	0	37.69	75.38	5.6	-4324.82	0.19	1	0.07	20.4	2.56	0.42	15.49	0.97
LUNG1-055	59.2334	2	3	0	IIIb	large cell	male	192	1	45405.04	59.66	45281.42	43.55	0.73	36.77	0.98	0.19	50.97	0.84	8410.91	42.62	57.43	59.27	31.58	1063.04	6.89	1043.21	2428.92	0.16	121.9	0.07	80.09	0.07	25.14	95748.48	0	0	32.74	65.49	6.03	-1680.3	0.14	1	0.05	17.4	2.69	0.41	12.1	0.97
LUNG1-416	69.9918	2	1	0	II	squamous cell carcinoma	male	409	1	58224.68	90.21	57965.28	71.2	0.57	33.42	0.6	0.22	58.28	0.47	12621.01	43	60.98	89.43	31.32	1696.79	6.66	942.07	5381.81	0.14	156.94	0.05	173.88	0.1	53.21	319728.48	0	0	41.29	82.58	4.83	-2644.77	0.31	0.99	0.13	17.63	2.36	0.36	14	0.97
LUNG1-028	78.6776	1	0	0	I	NA	male	479	1	25932.64	60.27	25780.04	47.95	0.61	28.37	0.66	0.27	60.27	0.59	6904.21	31.42	41.06	56.5	136.95	1333.6	7.56	1107.39	598.17	0.31	274.65	0.12	52.41	0.04	24.38	96636.65	0	0	36.43	72.85	8.15	-9048.06	0.07	0.98	0.02	62.82	3.69	0.29	37.66	0.93
LUNG1-227	69.1034	2	2	0	IIIa	large cell	male	405	1	36801.34	58.66	36643.39	43.58	0.55	37.74	0.9	0.26	52.59	0.87	9613.92	39.4	54.18	53.12	613.6	7978.88	7.5	2368.36	650.77	0.38	2591.21	0.18	13.13	0.15	4.11	114489	0	0	86.75	173.5	9.22	-244377.16	0.02	0.99	0	208.12	4.18	0.24	149.36	0.95
LUNG1-140	73.2047	4	0	0	IIIb	large cell	female	128	1	334005.92	127.61	333621.61	108.21	0.59	62.42	0.7	0.12	100.71	0.58	39473.53	75.21	106.64	124.63	32.49	1681.52	6.63	7209.26	23312.36	0.12	153.77	0.06	88.71	0.06	22.35	159179.56	0	0	41.17	82.33	5.42	-2587.92	0.13	1	0.06	12.69	2.38	0.45	9.51	0.98
LUNG1-048	64.8378	4	0	0	IIIb	large cell	female	4328	0	50894.74	73.74	50707.82	56.66	0.53	32.68	0.88	0.25	60.71	0.58	12510.09	50.05	65.48	68.02	102.28	1871.7	7.82	1643.64	1482.33	0.23	412.55	0.09	51.81	0.03	19.53	95042.66	0	0	42.76	85.52	7.98	-4801.93	0.06	0.99	0.02	37.21	3.32	0.34	23.29	0.96
LUNG1-237	58.1985	4	0	0	IIIb	squamous cell carcinoma	male	2490	1	85381.51	91.94	85167.88	81.25	0.6	38.19	0.56	0.18	58.99	0.47	15666.13	45.3	77.02	91.61	543.63	7105.74	7.85	5860.57	1070.08	0.41	2287.53	0.2	12.87	0.03	4.32	110871.71	0	0	82.46	164.93	10.19	-135594.4	0.01	0.98	0	227.33	4.51	0.21	143.71	0.93
LUNG1-146	67.4771	1	2	0	IIIa	squamous cell carcinoma	male	87	1	8731.84	37.73	8648.87	29.27	0.67	18.89	0.86	0.35	32.34	0.65	3058.05	25.22	32.87	36.91	98.26	1300.98	7.07	473.05	181.54	0.35	319.3	0.15	28.94	0.02	12.86	51023.17	0	0	35.96	71.91	8.18	-7110.47	0.06	0.97	0.01	72.3	3.91	0.25	38.77	0.9
LUNG1-290	60.0986	2	3	0	IIIb	squamous cell carcinoma	female	321	1	123072.62	93.26	122782.35	75.76	0.56	46	0.76	0.17	87.09	0.61	21252.83	57.92	81.84	93.18	23.03	1745.44	6.27	2321.72	11780.94	0.09	114.13	0.05	121.9	0.09	26.93	221933.74	0	0	41.87	83.74	4.44	-2116.22	0.21	1	0.1	11.28	2.01	0.47	9.31	0.98
LUNG1-299	NA	1	0	0	IIIb	squamous cell carcinoma	male	1005	1	41833.88	97.75	41620.97	77.76	0.56	28.72	0.49	0.25	96.72	0.37	10437.67	38.4	49.59	97.1	13.27	1610.31	6.27	1072.08	3001.06	0.12	174.44	0.07	62.81	0.04	14.72	102377.16	0	0	40.2	80.41	5.08	-583.06	0.11	1	0.05	7.99	2.19	0.47	5.77	0.98
LUNG1-248	64.8214	4	2	0	IIIb	large cell	female	316	1	13126.37	50.54	13030.41	37.2	0.7	23.12	0.63	0.29	40.34	0.62	3808.64	23.41	49.22	30.76	500.09	6560.52	7.63	1215.54	139.91	0.52	2663.65	0.26	11.37	0	4.69	97304.49	0	0	81.71	163.41	9.94	-58699.54	0.02	0.97	0	372.87	4.92	0.18	204.81	0.91
LUNG1-372	77.0986	1	3	0	IIIa	squamous cell carcinoma	male	715	1	4460.33	177.53	4276.16	234.6	0.42	17.71	0.36	0.71	158.15	0.08	3015.85	83.61	91.89	39.44	102.67	756.05	6.77	552.27	43.73	0.58	388.98	0.35	4.67	0.04	1.27	4300.4	0	0.01	27.23	54.47	9.45	-3287.21	0.01	0.96	0	95.42	4.28	0.14	33.87	0.86
LUNG1-008	71.666	2	2	0	IIIa	adenocarcinoma	male	77	1	40869.11	56.7	40737.99	45.46	0.71	34.31	0.87	0.2	53.66	0.75	8082.61	39.59	51.2	51.62	88.36	1441.6	7.08	1436.44	1450.5	0.26	248.87	0.1	43.25	0.03	15.33	75029.11	0	0	38	76	7.34	-6846.44	0.07	0.99	0.02	46.38	3.36	0.35	30.39	0.94
LUNG1-294	59.8439	3	1	0	IIIa	large cell	male	3451	0	41579.25	56.88	41396.26	43.69	0.69	33.01	0.96	0.2	50.11	0.76	8332.86	41.91	56.75	51.12	75.1	1414.33	7.39	1608.19	1076.45	0.26	269.69	0.11	39.59	0.03	15.42	69218.42	0	0	37.62	75.23	7.94	-5121.79	0.05	0.99	0.01	38.9	3.48	0.31	22.72	0.94
LUNG1-017	73.9001	2	3	0	IIIb	large cell	male	220	1	224971.99	143.63	224439.72	132.19	0.41	55.08	0.6	0.2	103.77	0.42	43916.36	79.22	121.14	143.36	71.18	1686.11	7.26	7680.67	7435.67	0.21	268.63	0.1	37.32	0.03	11.47	71671.21	0	0	40.65	81.31	7.58	-7310.72	0.06	0.99	0.02	36.78	3.23	0.36	24.35	0.95
LUNG1-195	63.8713	1	2	0	IIIa	nos	female	2706	1	1959.8	28.88	1904.37	23.22	0.61	8.21	0.79	0.64	27.79	0.35	1220.43	18.24	20.48	25.85	121.98	672.83	6.59	278.69	17.7	0.63	387.21	0.41	3.35	0.03	0.68	2639.32	0.01	0.01	25.97	51.95	9.09	-969.34	0.01	0.94	0	156.6	4.54	0.11	50.42	0.84
LUNG1-169	69.1828	4	2	0	IIIb	nos	male	642	1	19403.46	55.09	19268.87	46.64	0.63	22.52	0.61	0.29	50.67	0.48	5530.53	28.25	50.93	36.38	138.63	844.69	7.55	1716.3	163.69	0.44	325.72	0.25	7.7	0.14	2.18	8560.89	0	0.01	28.34	56.67	10.19	-1520.86	0	0.97	0	100.64	4.27	0.16	40.95	0.89
LUNG1-198	69.8727	1	3	0	IIIb	large cell	male	349	1	40771.75	74.97	40580.13	64.71	0.51	31.01	0.58	0.27	52.96	0.48	11150.17	37.46	62.4	69.75	67.92	1051.41	7	1860.7	1103.67	0.28	216.81	0.13	23.58	0.02	7.64	30126.03	0	0	32.4	64.79	7.81	-4251.92	0.04	0.98	0.01	39.84	3.47	0.31	23.19	0.92
LUNG1-321	69.41	1	0	0	I	squamous cell carcinoma	male	340	1	4677.77	29.46	4593.25	23.06	0.7	15.62	0.88	0.42	27.52	0.68	1911.42	20.22	26.77	28.02	94.77	1057.18	6.98	338.62	75.56	0.45	327.48	0.21	19.77	0.02	8.61	29586.61	0	0	33.31	66.62	8.42	-3220.33	0.03	0.96	0.01	83.57	4.06	0.23	41.09	0.89
LUNG1-155	51.1595	2	3	0	IIIb	squamous cell carcinoma	female	446	1	61335.17	65.39	61186.02	50.17	0.69	41.64	0.93	0.18	60.86	0.83	10867.33	46.77	61.95	63.19	71.01	1741.62	7.18	1359.87	3193.08	0.17	199.5	0.06	90.62	0.09	29.39	177093.19	0	0	41.56	83.11	6.39	-7928.37	0.12	0.99	0.05	33.74	2.87	0.39	25.31	0.96
LUNG1-115	68.961	2	2	0	IIIa	squamous cell carcinoma	male	98	1	231951.71	110.29	231684.92	92.81	0.66	59.35	0.67	0.12	78.55	0.64	27719.23	62.17	95.93	105.01	64.86	1627.25	6.9	5763.76	12992.88	0.17	204.4	0.07	67.75	0.34	20.14	119988.86	0	0	39.84	79.68	6.48	-7770.57	0.11	0.99	0.04	28.9	2.89	0.41	21.09	0.97
LUNG1-367	66.589	4	0	0	IIIb	squamous cell carcinoma	male	615	1	499125.48	150.99	498754.38	128.32	0.58	62.38	0.74	0.11	116.23	0.49	52513.99	95.43	150.45	129.19	3.59	1172.72	6.24	13935.35	33010.63	0.08	86.05	0.08	63	0.05	12.01	74852.07	0	0	34.29	68.58	5.19	-52.21	0.09	1	0.04	3.28	2.08	0.47	1.55	0.98
LUNG1-044	50.1958	4	2	0	IIIb	NA	female	170	1	120929.28	99.67	120622.88	76.38	0.56	44.55	0.79	0.18	79.52	0.58	21268.75	60.12	91.7	80.17	60.93	1625.29	7.49	3086.03	4481.05	0.19	210.62	0.07	72.64	0.04	25.46	137241.99	0	0	40.22	80.44	7.08	-4646.05	0.08	0.99	0.03	28.48	3.03	0.37	19.38	0.95
LUNG1-052	62.2313	2	2	0	IIIa	adenocarcinoma	male	73	1	119726.57	92.4	119484.6	75.64	0.62	47.08	0.72	0.16	76.74	0.62	18944.53	54.66	83.61	70.72	67.49	1444.61	7.27	4580.46	3233.69	0.24	264.8	0.11	37.85	0.03	14.36	66717.79	0	0	37.45	74.9	7.98	-5763.79	0.06	0.99	0.01	41.35	3.49	0.31	24.58	0.94
LUNG1-084	61.7769	3	1	0	IIIa	large cell	female	1531	1	11063.58	41.74	10982.87	33.51	0.69	19.7	0.79	0.31	32.64	0.59	3456.65	26.63	39.98	41.01	133.97	1091.64	7.24	577.39	279.35	0.37	253.01	0.15	56.61	0.05	29.45	92850.26	0	0	32.97	65.93	8.07	-7108.94	0.11	0.96	0.02	85.11	3.94	0.25	47.57	0.89
LUNG1-253	68.4736	2	0	0	I	squamous cell carcinoma	male	257	1	3250.12	27.59	3182.53	24.22	0.62	14.14	0.69	0.53	24.47	0.58	1677.07	16.82	25.56	26.71	233.48	8586.57	6.89	271.33	49.74	0.43	3416.31	0.24	7.91	0.01	2.07	71357.45	0	0	93.83	187.65	8.54	-34000.99	0.01	0.99	0	73.18	3.79	0.21	43.97	0.96
LUNG1-157	57.295	1	0	0	I	NA	female	4067	0	15406.61	39.32	15306.59	30.76	0.75	25.58	0.92	0.26	35.85	0.83	3996.58	28.34	35.27	35.8	60.68	964.94	6.77	564.44	588.13	0.26	164.12	0.1	38.97	0.04	13.42	45692.38	0	0	31.52	63.04	6.82	-2752.37	0.07	0.98	0.03	40.88	3.27	0.36	26.05	0.94
LUNG1-059	49.2594	2	2	0	IIIa	nos	male	670	1	38048.48	95.95	37809.61	59.43	0.5	29.3	0.83	0.29	66.68	0.49	10935.44	49.14	82.17	77.96	59.09	1787.34	7.43	1044.77	1366.66	0.19	249.71	0.08	59.3	0.04	19.99	117389.68	0	0	42.2	84.4	7.07	-6181.76	0.07	0.99	0.02	35.56	3.04	0.37	25.46	0.95
LUNG1-245	68.0931	4	2	0	IIIb	large cell	male	601	1	116103.17	96.17	115837.81	80.01	0.55	45.83	0.65	0.18	66.86	0.57	20821.33	52.22	93.74	94.47	55.13	8154.29	6.75	4379.23	4418.41	0.2	1448.44	0.11	29.89	0	7.56	252599.89	0	0	90.58	181.17	7.01	-6620.5	0.04	1	0.02	40.2	3.08	0.36	29.98	0.98
LUNG1-399	77.7973	1	2	0	IIIa	squamous cell carcinoma	female	2835	0	2463.34	119.97	2489.09	203.49	0.63	9.68	0.08	0.56	16.25	0.05	1401.35	17.12	119.9	20.3	75.6	718.67	6.62	230.51	34.52	0.47	278.44	0.27	7.07	0.02	2.01	6656.03	0	0	26.5	53.01	8.46	-2470.85	0.02	0.95	0	83.16	4.07	0.17	32.03	0.86
LUNG1-216	74.7433	1	3	0	IIIb	large cell	male	211	1	5722.05	33.81	5653.38	28.86	0.68	13.19	0.86	0.4	33.16	0.46	2269.52	24.7	32.37	29.49	258.56	7961.08	6.86	500.82	98.54	0.46	3276.22	0.25	7.56	0	2.1	66269.61	0	0	89.82	179.64	8.69	-34489	0.01	0.98	0	203.79	4.36	0.19	131.57	0.94
LUNG1-390	71.2904	2	1	0	II	adenocarcinoma	male	2017	1	49816.13	79.59	49643.16	54.86	0.62	36.82	0.77	0.21	77.76	0.67	10599.74	42.1	63.14	57.35	58.78	1152.87	7.19	1393.12	2226.83	0.24	170.13	0.08	104.26	0.08	43.71	147318.13	0	0	34.31	68.63	6.63	-3181.75	0.16	0.98	0.05	36	3.17	0.32	23.95	0.93
LUNG1-199	58.1656	2	2	0	IIIa	nos	female	3814	0	124051.09	81.47	123855.71	68.6	0.7	49.21	0.77	0.14	78.64	0.72	17133.35	52.57	76.4	66.4	30.44	1641.25	6.6	2869.98	7796.45	0.15	183.87	0.07	77.56	0.04	21.96	138199.43	0	0	40.74	81.48	5.72	-1946.21	0.13	1	0.05	16.11	2.6	0.43	11.6	0.97
LUNG1-395	78.4164	3	0	0	II	adenocarcinoma	female	249	1	4028.32	56.93	3929.26	62.15	0.62	14.62	0.3	0.49	24.49	0.24	1943.42	18.76	22.03	26.33	27.03	400.41	6.93	212.42	80.7	0.29	93.59	0.15	17.54	0.05	5.18	8341.34	0	0.01	20.23	40.46	7.74	-162.5	0.02	0.98	0.01	22.72	3.16	0.25	7.93	0.91
LUNG1-246	48.3532	2	3	0	IIIb	NA	female	3521	0	10508.54	61.53	10393.62	46.92	0.52	13.06	0.68	0.43	38.14	0.28	4434.09	31.71	53.53	39.12	198.18	3237	7.2	1043.99	110.76	0.53	1396.12	0.28	7.87	0	2.75	33010.39	0	0	58.18	116.35	9.58	-11613.52	0.01	0.97	0	191.92	4.62	0.17	94.28	0.9
LUNG1-408	73.1726	2	0	0	II	squamous cell carcinoma	female	194	1	29173.85	58.06	29077.89	47.9	0.74	25.15	0.74	0.21	45.55	0.52	6160.97	35.23	51.34	53.85	29.27	997.13	6.75	834.48	1367.24	0.2	144.59	0.08	55.71	0.05	18.34	62702.08	0	0	31.79	63.58	6.46	-1238.55	0.09	1	0.03	23.05	2.99	0.38	14.94	0.97
LUNG1-284	61.4593	4	3	0	IIIb	squamous cell carcinoma	male	412	1	31934.74	86.15	31703.47	71.83	0.55	30.4	0.51	0.28	45.77	0.42	8790.09	36.51	79.84	72.61	104.26	1228.8	7.53	2048.34	429.44	0.38	350.84	0.18	17.82	0.02	7.21	29022.47	0	0	34.87	69.75	9.27	-5784.51	0.02	0.98	0	64.95	3.95	0.23	31.22	0.91
LUNG1-247	62.9185	1	2	0	IIIa	large cell	female	3583	0	13126.37	50.54	13030.41	37.2	0.7	23.12	0.63	0.29	40.34	0.62	3808.64	23.41	49.22	30.76	500.09	6560.52	7.63	1215.54	139.91	0.52	2663.65	0.26	11.37	0	4.69	97304.49	0	0	81.71	163.41	9.94	-58699.54	0.02	0.97	0	372.87	4.92	0.18	204.81	0.91
LUNG1-095	60.7036	1	0	0	I	adenocarcinoma	female	70	1	305203.97	188.21	304560.02	129.68	0.52	59.51	0.62	0.14	121.86	0.46	42335	79.93	163.42	187.72	3.86	1345.6	5.8	4616.47	43175.86	0.05	61.92	0.04	213.27	0.16	46.2	290451.31	0	0	36.71	73.41	3.3	-147.55	0.4	1	0.21	2.44	1.5	0.43	1.92	0.99
LUNG1-226	54.8556	2	3	0	IIIb	large cell	male	374	1	24925.23	60.43	24814.37	48.57	0.66	23.04	0.73	0.25	52.45	0.47	6273.03	35.68	40.5	50.93	122.49	8116.06	7.31	1594.36	397.39	0.36	2605.4	0.18	12.49	0	3.63	109412.87	0	0	90.89	181.78	8.93	-15345.96	0.01	0.99	0	78.64	3.91	0.23	47.87	0.96
LUNG1-154	67.2745	1	0	0	I	NA	female	1723	1	4876.69	30.33	4815.72	25.96	0.72	16.64	0.65	0.4	21.45	0.64	1921.63	16.88	30.27	29.44	86.28	718.67	7.1	361.72	58.78	0.41	209.83	0.21	12.44	0.03	4.51	13198.32	0	0.01	27.22	54.45	8.91	-1808.91	0.02	0.97	0	59.72	3.92	0.2	24.93	0.89
LUNG1-027	70.1684	1	0	0	I	squamous cell carcinoma	male	1972	0	830.44	19.43	797.27	16.91	0.75	7.36	0.56	0.69	18.25	0.43	551.89	9.52	18.8	11.92	248.65	813.45	6.55	62.47	11.23	0.42	324.79	0.22	11.96	5.34	4.27	7046.45	0.01	0.11	25.3	50.61	7.53	-9883.83	0.03	0.94	0.01	154.32	4.17	0.17	54.8	0.86
LUNG1-301	81.9192	2	2	0	IIIa	large cell	male	217	1	128860.47	97.97	128585.7	71.27	0.57	46.87	0.83	0.17	80.42	0.66	21473.43	59.39	80.27	83.03	36.85	1627.17	6.37	2955.82	9424.47	0.13	167.08	0.07	76.48	0.1	19.53	131770.78	0	0	40.15	80.29	5.36	-6142.84	0.14	1	0.06	15.15	2.42	0.45	11.61	0.98
LUNG1-405	68.7342	2	0	0	I	squamous cell carcinoma	female	882	1	36523.82	59.07	36390.07	44.74	0.63	32.59	0.88	0.23	58.02	0.73	8383.54	39.52	49.33	56.96	45.56	1069.1	6.94	952.54	1877.16	0.21	144.03	0.07	78.19	0.06	27.64	97994.6	0	0	32.84	65.68	6.35	-2569.44	0.11	0.99	0.05	27.82	2.98	0.38	18.98	0.94
LUNG1-218	79.102	4	0	0	IIIb	large cell	female	1286	1	130691.53	87.78	130469.32	70.34	0.62	47.94	0.81	0.15	72.98	0.68	19905.61	57.2	85.29	78.35	94.29	8711.96	6.81	7546.95	3368.15	0.29	2376.08	0.17	13.98	0	3.48	126176.31	0	0	93.66	187.31	8.11	-11847.54	0.02	1	0.01	52.37	3.59	0.25	33.04	0.97
LUNG1-204	76.4846	1	0	0	I	large cell	female	192	1	16674.67	39.82	16576.35	31.33	0.76	27.21	0.91	0.25	34.69	0.87	4160.81	28.46	37.07	39.41	85.26	944.13	7.42	993.32	233.2	0.33	240.27	0.17	15.94	0.02	5.32	19916.66	0	0	30.7	61.39	8.97	-3383.73	0.02	0.98	0	49.9	3.78	0.24	23.25	0.92
LUNG1-105	70.4723	3	0	0	II	squamous cell carcinoma	male	209	1	315885.54	128.47	315533.76	108.2	0.55	55.06	0.74	0.13	100.83	0.51	40800.99	80.02	126.88	103.99	27.78	1430.04	6.69	6910.77	22031.1	0.12	170.87	0.06	82.35	0.06	21.38	117187.56	0	0	37.63	75.25	5.63	-1012.98	0.14	1	0.06	13.78	2.44	0.45	10.21	0.98
LUNG1-229	56.8241	4	3	0	IIIb	large cell	male	311	1	254510.88	121.93	254167.91	99.3	0.54	55.79	0.78	0.14	117.87	0.56	35898.47	77.45	92.97	121.53	61.29	8878.5	6.68	17218.16	5839.15	0.33	2786.71	0.19	10.7	0	2.52	97506.48	0	0	94.47	188.94	8.37	-6594.74	0.01	1	0.01	45.29	3.68	0.22	24.06	0.97
LUNG1-182	42.5133	4	3	0	IIIb	large cell	male	575	1	7763.18	46.33	7629.07	48.44	0.52	19.83	0.5	0.47	44.83	0.41	3571.86	24.09	43.09	36.64	6.53	733.96	6.19	195.3	578.09	0.12	77.54	0.07	64.39	0.09	15.85	48781.12	0	0	27.21	54.41	4.57	-203.93	0.12	1	0.07	3.13	1.84	0.5	1.99	0.97
LUNG1-012	71.2553	3	2	0	IIIa	squamous cell carcinoma	male	85	1	259440.98	105.37	259087.81	87.18	0.54	64.46	0.83	0.14	94.89	0.74	36531.97	72.11	97.97	103.25	113.32	1462.95	7.55	9230.23	6929.32	0.23	250.88	0.1	37.46	0.03	12.47	66513.4	0	0	37.4	74.79	8.05	-9439.83	0.05	1	0.01	36.89	3.35	0.34	23.02	0.96
LUNG1-240	65.117	2	3	0	IIIb	large cell	male	3551	0	10248.18	39.88	10158.42	29.57	0.7	19.22	0.96	0.32	39.22	0.65	3262.64	28.28	35.66	34.31	346.33	5149.18	7.44	1080.54	92.05	0.55	2348.41	0.3	7.02	0.01	2.37	46374.27	0	0	71.18	142.35	10.23	-42850.69	0.01	0.97	0	319.3	4.99	0.14	159.23	0.9
LUNG1-256	53.0842	4	2	3	IIIb	large cell	male	291	1	70306.78	92.36	70053.22	69.61	0.61	38.98	0.61	0.19	63.12	0.56	13550	42.38	86.93	73.88	68.16	8373.97	6.9	2214.04	2984.77	0.18	1316.9	0.09	41.68	0	10.92	359081.17	0	0	91.73	183.47	6.69	-6025.51	0.06	1	0.02	42.46	2.93	0.39	33.55	0.99
LUNG1-361	88.2658	4	1	0	IIIb	squamous cell carcinoma	male	166	1	111345.29	90.65	111178.88	77.91	0.68	41.32	0.67	0.15	67.27	0.53	16492.16	52.58	68.06	89.01	18.62	1496.87	6.78	1823.98	9201.68	0.09	95.11	0.05	161.01	0.1	37.48	252566.3	0	0	38.82	77.64	4.75	-1113.81	0.18	1	0.09	11.22	2.07	0.42	9.07	0.98
LUNG1-386	33.6849	1	3	0	IIIa	squamous cell carcinoma	male	381	1	866.89	16.48	827.91	13.66	0.73	8.41	0.9	0.7	16.11	0.62	582.34	12.28	16.37	15.63	38.11	443.68	5.93	65.2	18.86	0.39	129.56	0.22	9.51	0.03	2.53	5493.78	0.01	0.01	21.34	42.69	7.1	-856.12	0.03	0.96	0.01	34.15	3.49	0.24	14.02	0.88
LUNG1-202	69.674	3	1	0	IIIa	squamous cell carcinoma	male	82	1	10262.49	67.82	10162	93.31	0.64	18.03	0.27	0.35	66.41	0.19	3527.5	25.34	29.75	29.75	97.51	869.79	7.54	624.79	125.04	0.3	215.15	0.17	17.51	0.05	6.3	21315.48	0	0	29.03	58.07	8.8	-4926.88	0.02	0.98	0	37.95	3.53	0.22	13.31	0.91
LUNG1-123	77.5989	4	2	0	IIIb	adenocarcinoma	female	201	1	75276.37	77.1	75086.83	58.36	0.67	34.66	0.98	0.17	69.36	0.59	12842.6	56.92	71.45	73.45	57.48	1605.87	6.83	1718.32	4573.14	0.18	193.36	0.07	89.75	0.05	29.49	164054.98	0	0	40.03	80.07	6.1	-5180.94	0.17	0.99	0.06	26.22	2.83	0.4	19.1	0.96
LUNG1-213	57.2402	1	2	0	IIIa	large cell	female	944	1	16336.44	76.53	16150.83	74.98	0.51	19.57	0.35	0.37	40.15	0.26	6027.24	25.97	73.88	39.4	433.87	6336.63	7.46	1795.36	156.48	0.56	3008.65	0.31	6.24	0	1.97	47990.62	0	0	80.44	160.87	10.18	-52170.34	0.01	0.98	0	310.84	4.89	0.15	177.58	0.92
LUNG1-085	53.6591	NA	3	0	IIIb	nos	female	223	1	14993.74	42.27	14840.18	35.59	0.6	25.96	0.77	0.33	37.33	0.73	4905.26	27.5	39.65	38.51	339.63	1159.05	8.11	709.26	181	0.3	402.08	0.14	28.65	0.5	11.43	34706.12	0	0.02	28.5	56.99	9.26	-2376	0.04	0.99	0.01	77.72	3.86	0.26	41.9	0.94
LUNG1-280	49.3415	4	2	0	IIIb	nos	male	3402	0	73699.95	79.62	73373.56	66.04	0.54	35.27	0.78	0.21	76.07	0.53	15702.76	51.36	76.23	61.73	35.91	1142.1	7	2673.99	2435.58	0.21	182.6	0.1	33.06	0.03	9.75	42695.27	0	0	33.92	67.83	7.21	-1839.64	0.05	1	0.02	18.64	3.04	0.36	10.83	0.96
LUNG1-307	NA	1	0	0	I	nos	female	687	1	1659.39	22.56	1574.99	21.51	0.57	12.92	0.66	0.73	17.08	0.6	1148.47	14.24	21.48	21.48	85.44	1016.85	6.37	123.36	41.09	0.44	338.28	0.21	14.65	0.05	5.96	18848.34	0	0.01	32.12	64.23	7.16	-4123.56	0.05	0.97	0.01	59.96	3.73	0.26	32.23	0.9
LUNG1-358	60.1945	2	0	0	II	squamous cell carcinoma	female	492	1	46849.25	72.92	46664.83	53.85	0.54	36	0.8	0.25	72.92	0.67	11631.29	43.2	70.69	56.65	29.73	1401.93	7.18	1143.48	2052.15	0.2	197.5	0.07	82.97	0.05	29.56	129277.28	0	0	37.84	75.68	6.34	-1363.11	0.1	0.99	0.04	20.76	2.84	0.38	14.36	0.95
LUNG1-046	80.2245	2	0	0	I	squamous cell carcinoma	male	73	1	123987.59	81.32	123757.79	67.92	0.62	46.54	0.87	0.16	72.13	0.69	19390.25	58.91	78.35	78.73	60.32	1617.08	7.49	2892.41	5024.37	0.17	186.48	0.07	80.4	0.05	26.23	147074.98	0	0	40.31	80.62	6.75	-5298.93	0.1	1	0.03	23.02	2.82	0.4	16.4	0.97
LUNG1-326	83.989	2	0	0	II	squamous cell carcinoma	male	195	1	1473.43	131.63	1409.17	239.38	0.55	11.21	0.06	0.78	13.81	0.05	1106.1	14.91	19.25	18.93	93.06	465.37	6.47	176.08	15.97	0.54	217.13	0.34	4.23	0.04	0.84	2313.94	0.01	0.01	21.73	43.46	8.65	-497.74	0.01	0.93	0	123.02	4.32	0.13	39.07	0.83
LUNG1-230	75.2088	2	1	0	II	adenocarcinoma	male	816	1	39490.7	77.09	39288.28	66.58	0.52	29.01	0.67	0.27	62.29	0.44	10677.93	44.63	66.05	76.99	222.53	9021	6.91	2664.71	847.06	0.35	3013.22	0.19	10.85	0.02	2.76	100281.78	0	0	94.22	188.44	8.54	-68660.98	0.01	1	0.01	132.13	3.78	0.23	101.08	0.98
LUNG1-273	77.8836	3	0	0	II	squamous cell carcinoma	male	618	1	317873.95	121.99	317497.49	96.68	0.59	61.85	0.87	0.12	108.59	0.64	37910.91	84.05	114.43	113.9	1000.14	7176.67	8.33	13102.52	5119.48	0.3	1613.64	0.12	34.01	0.53	12.45	276390.02	0	0.01	78.84	157.69	9.58	-359440.38	0.03	0.99	0.01	255.15	4.11	0.29	183.97	0.96
LUNG1-024	75.7782	2	0	0	I	adenocarcinoma	female	1141	1	22072.53	46.64	21975.17	38.61	0.75	28.1	0.75	0.23	38.41	0.73	5032.3	29.06	41.02	46.54	102.38	1094.37	7.2	1074.21	513.93	0.33	249.77	0.14	29.54	0.03	11.83	42959.74	0	0	33.14	66.28	8.2	-5730.91	0.05	0.98	0.01	58.3	3.72	0.29	32.99	0.91
LUNG1-220	59.4141	3	2	0	IIIa	nos	male	508	1	63094.14	64.81	62922	53.49	0.7	39.54	0.81	0.17	51.99	0.74	10967.81	43.07	64.07	62.25	177.72	6914.07	6.9	3219.28	1759.33	0.28	1657.99	0.15	17.52	0	4.72	129830.35	0	0	83.57	167.14	7.9	-29309.03	0.02	0.99	0.01	80.54	3.59	0.28	58.13	0.96
LUNG1-297	71.2936	2	3	0	IIIb	adenocarcinoma	male	3383	0	44869.42	71.74	44716	53.27	0.61	32.82	0.78	0.22	59.96	0.62	9989	41.41	55.29	68.08	100.2	1163.15	7.66	2228.85	702.78	0.32	260.64	0.14	26.28	0.02	10.31	41108.26	0	0	34.21	68.42	8.79	-4805.33	0.03	0.98	0.01	52.05	3.71	0.27	26.58	0.93
LUNG1-368	75.589	4	0	0	IIIb	squamous cell carcinoma	male	1013	1	167595.86	110.63	167283.54	92.9	0.6	46.85	0.72	0.15	97.16	0.5	24351.46	66.6	84.4	87.51	42.42	1620.2	6.94	3340.76	10790.88	0.15	173.55	0.06	113.01	0.08	35.7	201735.4	0	0	40.05	80.11	5.89	-5183.01	0.16	0.99	0.06	26.73	2.73	0.39	20.2	0.96
LUNG1-077	76.794	3	0	0	II	large cell	female	58	1	54330.83	87.84	54097.77	65.46	0.53	32.55	0.7	0.24	87.84	0.5	12966.42	45.57	68.47	73.88	60.48	1191.07	7.08	1261.26	2978.83	0.18	149.84	0.07	85.62	0.09	29.83	115642.25	0	0	34.37	68.74	6.25	-5709.87	0.17	0.99	0.05	22.86	2.79	0.39	16.38	0.96
LUNG1-334	68.0164	1	0	0	I	squamous cell carcinoma	female	2847	1	8605.96	41.43	8509.04	37.5	0.64	15.74	0.64	0.37	38.14	0.42	3138.43	24.11	34.48	33.34	116.55	1144.94	7.48	618.23	98.49	0.38	374.9	0.21	12	0.04	3.99	17206.42	0	0	31.77	63.54	9.57	-7248.2	0.01	0.98	0	81.71	4.07	0.21	36.13	0.91
LUNG1-377	61.7945	3	2	0	IIIa	large cell	male	417	1	453723.91	144.78	453407.17	115.06	0.67	67.25	0.74	0.09	97.39	0.58	42655.57	84.65	140.08	132.51	6.48	1305.49	6.49	6749.24	49971.75	0.04	62.22	0.04	218.36	0.17	41.43	280928.71	0	0	36.08	72.16	4.03	253.64	0.32	1	0.15	2.96	1.63	0.41	2.3	0.99
LUNG1-328	NA	1	0	0	I	NA	male	3247	0	2898.22	26.08	2849.1	21.26	0.73	12.5	0.79	0.47	24.12	0.59	1329.31	16.71	21.8	23.86	54.98	938.82	6.61	166.32	70.84	0.38	247.02	0.16	27.64	0.02	12.52	34567.75	0	0	31.32	62.64	7.42	-1799.95	0.06	0.97	0.01	49.66	3.71	0.27	26.31	0.9
LUNG1-074	55.6934	4	0	0	IIIb	nos	male	939	1	121948.72	131.62	121665.82	122.24	0.46	39.62	0.39	0.21	62.44	0.32	25661.7	47.88	129.82	127.09	39.24	1823.82	7.25	3194.96	4998.77	0.16	222.68	0.08	59.12	0.04	17.59	115008.6	0	0	42.55	85.1	6.7	-4609.96	0.08	1	0.03	17.48	2.75	0.41	12.11	0.97
LUNG1-393	72.2849	3	2	0	IIIa	squamous cell carcinoma	male	806	1	167675.97	100.57	167382.36	81.88	0.56	54.91	0.71	0.16	83.49	0.67	26204.29	58.4	93.18	99.29	11.31	1506.47	6.3	2810.84	16944.42	0.08	93.14	0.05	152.58	0.1	35	240004.08	0	0	38.97	77.94	4.22	-625.65	0.24	1	0.12	5.5	1.91	0.44	4.23	0.98
LUNG1-260	68.4356	1	0	0	I	NA	male	529	1	13638.5	47.43	13522.74	34.52	0.6	25.52	0.83	0.34	38.89	0.74	4575.63	28.73	34.7	47.18	378.36	5176.66	7.6	1393.71	114	0.54	2275.97	0.29	8.65	0	3.33	59953.44	0	0	73.41	146.81	10.21	-33465.58	0.01	0.98	0	229.14	4.77	0.16	116.03	0.91
LUNG1-314	76.8296	3	3	0	IIIb	adenocarcinoma	male	609	1	80337.52	87.33	80142.5	66.76	0.64	40.65	0.71	0.17	70.16	0.61	14005.83	47.15	78.32	68.45	5.83	1402.07	6.01	2249.76	5873.51	0.09	118.6	0.08	59.05	0.04	11.83	84068.09	0	0	37.44	74.87	5.05	-364.33	0.1	1	0.05	5.38	2.17	0.47	3.32	0.97
LUNG1-166	61.0924	3	0	0	II	nos	male	4013	0	26684.76	55.44	26517.99	45.18	0.56	29.67	0.83	0.29	51.13	0.66	7628.23	37.69	47.18	50.74	40.31	1263.38	6.84	717.28	1318.44	0.19	166.66	0.08	62.08	0.05	21.18	88117.8	0	0	35.7	71.4	6.24	-2545.99	0.12	0.99	0.04	25.42	2.9	0.39	17.77	0.95
LUNG1-262	60.6959	4	0	0	IIIb	large cell	female	134	1	166688.92	108.16	166443.82	88.55	0.56	47.14	0.73	0.16	103.08	0.53	26063.96	64.31	77.38	97.1	133.16	8224.39	6.99	5637.98	6483.89	0.2	1302.44	0.1	36.81	0.01	9.79	322339.37	0	0	91.02	182.04	7.1	-21133.1	0.05	1	0.02	62.02	3.13	0.38	48.48	0.98
LUNG1-383	67.2822	1	3	0	IIIa	squamous cell carcinoma	male	457	1	3467.56	38.56	3410.46	35.48	0.58	12.37	0.49	0.56	20.72	0.35	1893.55	17.24	36.21	38.51	67.2	1163.02	6.86	192.13	74.44	0.36	308.4	0.16	21.97	0.02	8.43	32776.07	0	0	34.87	69.74	7.56	-3182.78	0.03	0.98	0.01	38.8	3.51	0.31	22.06	0.92
LUNG1-302	67.4059	4	0	0	IIIb	squamous cell carcinoma	male	2894	1	41994.09	81.16	41737.44	66.84	0.51	30.2	0.57	0.27	72.59	0.45	11338.58	38.01	54.77	75.26	88.66	1566.69	7.44	1547.89	1164.42	0.26	296.35	0.11	40.7	0.03	15.17	76387.31	0	0	39.65	79.29	7.7	-6672.68	0.06	0.99	0.02	45.37	3.38	0.34	29.54	0.96
LUNG1-270	NA	1	2	0	IIIa	nos	male	300	1	1061.44	27.59	1017.09	24.4	0.65	7.39	0.4	0.74	14.94	0.3	750.58	9.67	19.62	26.71	388.59	4143.54	6.76	118.54	13.91	0.58	1991.29	0.32	10.27	0.03	4.45	53504.54	0	0.01	65.07	130.13	7.85	-29229.03	0.03	0.98	0.01	252.54	4.59	0.18	140.11	0.93
LUNG1-079	68.7912	2	2	0	IIIa	nos	male	255	1	43015.48	73.17	42809.72	67.91	0.54	30.45	0.6	0.26	47.62	0.45	10926.53	40.53	67.12	63.39	54.36	1774.36	7.04	1360.99	1743.01	0.17	255.58	0.09	41.12	0.19	11.08	76173.75	0	0	41.82	83.64	6.87	-8499.49	0.06	0.99	0.02	24.75	2.87	0.4	17.66	0.96
LUNG1-317	72.8761	2	2	0	IIIa	adenocarcinoma	male	3362	0	14219.28	43.78	14122.96	33.58	0.68	21.66	0.88	0.29	40.47	0.65	4142.73	29.69	39.38	43.67	75.4	1192.34	7.35	513.47	408.63	0.24	207.14	0.1	40.92	0.03	15.12	58096.16	0	0	34.7	69.41	7.5	-4529.47	0.06	0.99	0.02	34.41	3.29	0.34	21.06	0.95
LUNG1-391	60.0822	2	0	0	I	squamous cell carcinoma	female	256	1	11263.85	40.59	11165.74	33.14	0.7	19.52	0.78	0.31	38.53	0.59	3433.04	25.74	40.49	32.95	57.22	1123	6.92	503.76	317.01	0.31	246.74	0.13	33.42	0.03	13.52	46309.97	0	0	34.16	68.32	7.39	-2344.45	0.06	0.98	0.02	46.74	3.54	0.31	26.48	0.92
LUNG1-388	77.1808	1	1	0	II	adenocarcinoma	male	1188	1	3922.46	31.51	3860.47	25.85	0.7	13.21	0.68	0.44	22.03	0.51	1704.57	17.68	29.06	29.84	75.46	573.36	7.16	280.39	47.05	0.35	162.51	0.2	11.53	0.09	3.52	9033.68	0	0.01	23.56	47.11	8.72	-2722.04	0.02	0.98	0	33.45	3.5	0.22	11.84	0.9
LUNG1-315	NA	1	0	0	I	NA	female	313	1	11352.54	49.8	11217.71	40.62	0.63	17.33	0.64	0.34	37.38	0.43	3835.53	26.11	32.91	42.62	53.3	1104.28	7.19	668.8	196.05	0.34	297.41	0.17	18.47	0.02	7.08	24595.8	0	0	33.65	67.29	8.53	-1704.93	0.02	0.98	0.01	50.17	3.77	0.24	23.61	0.92
LUNG1-274	72.783	2	2	0	IIIa	large cell	male	439	1	35184.86	55.48	35044.91	45.56	0.66	31.3	0.83	0.22	49.27	0.69	7830.09	37.72	48.68	55.4	37.9	1189.38	6.79	856.01	1952.13	0.18	146.98	0.07	75.67	0.06	24.64	101066.65	0	0	34.7	69.39	6.04	-2271.32	0.12	0.99	0.05	21.28	2.8	0.4	14.95	0.95
LUNG1-099	87.0308	3	0	0	II	squamous cell carcinoma	male	493	1	62161.45	97.17	61965.58	64.51	0.56	32.79	0.78	0.22	70.43	0.51	13545.05	50.55	66.05	96.77	113.64	1494.55	7.2	1802.2	2819.2	0.23	251.18	0.08	67.79	0.05	25.7	118264.2	0	0	38.08	76.17	6.97	-9852.29	0.14	0.99	0.04	44.89	3.21	0.37	30.61	0.96
LUNG1-143	49.0404	3	3	0	IIIb	adenocarcinoma	female	4118	0	103237.15	88.75	102968.93	65.69	0.6	44.46	0.88	0.17	81.85	0.68	17647.29	57.87	79.16	72.8	13.53	1116	6.54	2200.76	6873.03	0.13	108.47	0.06	87.15	0.07	24.11	104265.24	0	0	33.63	67.26	5.34	-497.35	0.15	1	0.06	7.82	2.35	0.45	5.24	0.97
LUNG1-189	64.1916	4	3	0	IIIb	large cell	male	65	1	50585.75	70.09	50346.97	52.98	0.53	37.16	0.86	0.25	59.63	0.7	12372.91	45.54	64.42	65.74	95.1	1506.28	7.03	2110.84	1555.89	0.25	288.11	0.12	25.7	0.1	7.64	44524.41	0	0	38.34	76.67	7.7	-9892.13	0.04	0.99	0.01	46.12	3.39	0.33	30.3	0.94
LUNG1-090	60.2793	1	0	0	I	NA	male	512	1	6483.08	29.76	6420.85	24.59	0.78	18.83	0.81	0.34	24.12	0.77	2152.02	19.98	28.71	28.71	76.98	1100.98	6.87	290.75	211.6	0.34	234.85	0.13	50.76	0.04	22.28	72410.05	0	0	33.81	67.61	7.16	-3566.93	0.1	0.97	0.03	55.28	3.57	0.32	34.45	0.92
LUNG1-164	66.1875	2	2	0	IIIa	nos	male	625	1	28578.76	56.22	28451.68	44.29	0.63	30.92	0.76	0.25	53.15	0.7	7166.75	33.86	44.05	50.78	62.81	1217.64	7.27	1487.12	528.95	0.29	278.4	0.15	22.56	0.02	8.37	34870.14	0	0	34.77	69.54	8.5	-3393.02	0.03	0.98	0.01	47.35	3.68	0.26	23.12	0.92
LUNG1-038	52.2491	2	3	0	IIIb	large cell	female	370	1	119803.89	93.64	119581.48	73.62	0.63	41.35	0.83	0.16	74.31	0.56	18570.81	61.33	83.36	84.78	53.81	1673.88	7.39	2769.12	5293.66	0.17	206.69	0.07	86.09	0.05	28.94	161911.47	0	0	40.79	81.58	6.73	-4546.57	0.09	1	0.03	25.72	2.89	0.39	18.28	0.97
LUNG1-283	61.7194	4	2	0	IIIb	large cell	female	3480	0	300378.8	121.7	300026.42	100.76	0.62	56.09	0.78	0.12	98.07	0.56	34917.44	78.97	120.31	108.71	6.87	1464.2	6.34	4924.33	31156.02	0.06	75.52	0.05	170.06	0.11	34.1	254927.19	0	0	38.31	76.63	4.09	-302.65	0.26	1	0.13	4.21	1.75	0.45	3.27	0.99
LUNG1-366	79.726	1	3	0	IIIa	squamous cell carcinoma	male	330	1	5433.08	88.07	5361.44	120.36	0.62	15.7	0.14	0.45	21.33	0.13	2405.9	16.5	25.91	28.12	60.59	930.85	6.85	199.53	209.86	0.27	176.02	0.11	56.05	0.16	23.41	65179.56	0	0.01	31.29	62.59	6.46	-2970.38	0.11	0.98	0.04	33.42	3.27	0.32	20.59	0.92
LUNG1-037	74.7543	1	2	0	IIIa	adenocarcinoma	male	464	1	7216.24	34.5	7137.49	29.68	0.66	19.45	0.73	0.38	28.85	0.66	2698.59	21.56	31.57	32.22	159.08	1142.2	7.4	452.92	104.48	0.39	329.05	0.18	18.43	0.03	7.42	29289.92	0	0	32.64	65.27	8.92	-9767.22	0.03	0.97	0.01	79.4	4.01	0.24	39.86	0.9
LUNG1-289	52.8569	2	3	0	IIIb	large cell	female	666	1	190827.37	119.76	190553.67	103.74	0.61	48.84	0.6	0.14	82.88	0.47	26434.99	62.45	115.66	117.7	19.34	1447.69	6.38	4399.85	14089.73	0.1	108.89	0.07	81.54	0.06	17.78	122702.05	0	0	38.07	76.14	5.15	-1789.18	0.14	1	0.06	9.33	2.21	0.47	6.93	0.97
LUNG1-305	NA	1	0	0	I	NA	female	454	1	3676.41	28.85	3623.25	23.42	0.72	14.07	0.71	0.44	21.42	0.6	1579.53	16.69	26.56	26.71	105.53	720.57	6.98	261.19	60.53	0.44	210.51	0.2	29.6	0.04	15.53	34950.42	0.01	0.01	26.97	53.93	8.31	-3322.57	0.06	0.95	0.01	91.35	4.09	0.21	42.21	0.87
LUNG1-158	43.2827	1	2	0	IIIa	nos	female	143	1	1388.84	28.18	1328.94	24.99	0.63	8.29	0.51	0.7	15.9	0.33	928.22	12.64	25.61	22.03	298.15	612.5	6.81	82.42	27.67	0.37	318.45	0.17	17.52	1.46	6.35	3517.68	0.01	0.06	12.82	25.64	7.06	17624.57	0.05	0.98	0.01	75.81	3.59	0.29	40.27	0.93
LUNG1-402	68.6932	4	0	0	IIIb	NA	male	1617	1	82580.57	81.93	82445.5	69.71	0.66	39.39	0.67	0.17	60.72	0.57	13901.45	46.83	77.03	80.56	37.63	1580.02	7.17	1699.66	4507.55	0.16	184.4	0.06	110.92	0.06	39.09	193514.64	0	0	39.97	79.93	6.09	-2588.54	0.16	0.99	0.05	18.13	2.73	0.37	12.86	0.96
LUNG1-043	74.0561	2	3	0	IIIb	large cell	male	183	1	226647.18	151.41	226283.15	130.96	0.54	45.22	0.48	0.15	89.81	0.35	33106.13	63.06	148.41	126.46	53.08	1335.11	7.59	5062.23	8247.49	0.16	148.51	0.06	87.96	0.06	29.13	133722.4	0	0	36.5	73	6.82	-4151.86	0.08	1	0.03	16.43	2.75	0.4	11.24	0.98
LUNG1-362	75.4466	2	2	0	IIIa	squamous cell carcinoma	male	1130	1	14820.1	48.8	14713.41	35.97	0.67	24.06	0.76	0.29	34.86	0.67	4323.23	27.35	37.39	47.04	31.72	1212.76	6.91	392.35	703.93	0.18	161.19	0.08	64.91	0.06	21.98	88972.28	0	0	34.72	69.44	6.45	-2214.47	0.11	0.99	0.04	23.66	2.93	0.38	15.99	0.95
LUNG1-332	NA	1	0	0	I	NA	male	1208	1	8245.47	40.26	8138.66	31.94	0.66	17.59	0.79	0.37	40.26	0.55	2982.72	25.25	30.75	39.18	77.16	1029.4	7.09	471.19	162.44	0.37	267.99	0.16	27.14	0.02	12.22	37029.6	0	0	32.59	65.17	8.16	-2985.84	0.06	0.97	0.01	68.88	3.89	0.25	34.65	0.9
LUNG1-378	70.5397	4	0	0	IIIb	squamous cell carcinoma	female	2891	0	15801.43	46.38	15703.2	36.01	0.66	22.68	0.84	0.29	44.73	0.63	4591.12	30.36	40.45	40.03	20.57	990.5	6.84	281.67	1088.84	0.14	87.48	0.05	132.49	0.13	39.01	141763.55	0	0	31.74	63.47	5.03	-841.66	0.17	0.99	0.07	11.22	2.25	0.41	8.75	0.96
LUNG1-168	75.1075	4	0	0	IIIb	nos	male	317	1	63606.26	87.07	63423.51	60.2	0.61	40.32	0.79	0.2	86.05	0.67	12634.05	47.35	55.2	83.98	77.09	1632.75	7.48	1514.84	2391.63	0.17	196.99	0.07	77.86	0.73	26.32	140058.57	0	0.01	39.48	78.95	6.94	-14325.64	0.08	0.99	0.03	25.43	2.93	0.38	17.76	0.95
LUNG1-225	85.7221	2	0	0	I	squamous cell carcinoma	male	298	1	62556.27	84.75	62345.15	70.84	0.58	29.66	0.62	0.21	67.16	0.42	13047	44.17	63.73	60.58	126.89	8360.47	6.97	4304.27	1249.92	0.36	2782.41	0.2	10.49	0	2.69	92160.05	0	0	91.92	183.84	8.66	-15346.75	0.01	1	0	74.11	3.86	0.22	45.24	0.97
LUNG1-138	54.9952	2	0	0	I	NA	female	1000	1	3207.21	30.21	3158.45	26.48	0.72	12.06	0.57	0.46	17.82	0.46	1449.6	15.21	29.75	26.29	104.53	633.21	6.96	262.8	38.1	0.47	194.5	0.23	16.07	0.04	7.56	18115.11	0.01	0.01	25.65	51.29	8.76	-2501.65	0.03	0.96	0	68.39	4.02	0.2	29.92	0.88
LUNG1-251	53.4593	2	3	0	IIIb	nos	female	1236	1	7959.37	48.06	7856.73	38.13	0.59	17.01	0.64	0.41	46.1	0.45	3213.62	24.55	28.12	32.97	318.25	4191.19	7.41	802.96	79.07	0.54	1797.84	0.29	9.47	0	3.81	53501.17	0	0	65.83	131.65	9.71	-23491.86	0.01	0.97	0	263.05	4.81	0.17	128.98	0.9
LUNG1-352	71.1513	4	3	0	IIIb	squamous cell carcinoma	male	446	1	94196.32	88.15	93778.25	78.79	0.58	43.31	0.57	0.18	80.08	0.55	17278.81	44.91	76.19	74.07	59.04	1592.55	7	2311.26	5180	0.2	221.17	0.07	90.19	0.12	31.3	162773.18	0	0	39.71	79.43	6.46	-6054.77	0.12	0.99	0.05	40.13	3.06	0.37	29.01	0.97
LUNG1-049	80.7228	1	0	0	I	large cell	male	1670	1	2654.55	29.97	2598.59	24.19	0.69	10.75	0.65	0.51	29.97	0.44	1320.87	15.68	19.76	26.38	86.8	1134.48	6.57	240.04	41.47	0.51	435.28	0.26	11.55	0.01	4.78	18571.73	0	0	34.19	68.38	8.28	-3616.87	0.03	0.96	0.01	88.67	4.16	0.2	39.12	0.88
LUNG1-353	78.308	2	0	0	I	NA	male	182	1	94196.32	88.15	93778.25	78.79	0.58	43.31	0.57	0.18	80.08	0.55	17278.81	44.91	76.19	74.07	59.04	1592.55	7	2311.26	5180	0.2	221.17	0.07	90.19	0.12	31.3	162773.18	0	0	39.71	79.43	6.46	-6054.77	0.12	0.99	0.05	40.13	3.06	0.37	29.01	0.97
LUNG1-117	70.5106	1	3	0	IIIb	squamous cell carcinoma	male	280	1	38268.98	140.84	37882.63	122.3	0.54	31.48	0.41	0.27	55.41	0.26	10166.61	50.26	57.95	50.48	5.93	1314.17	6.14	772.07	3625.62	0.08	92.07	0.06	102.82	0.08	22.69	138177.67	0	0	36.34	72.68	4.21	-263.36	0.19	1	0.1	3.39	1.8	0.49	2.35	0.98
LUNG1-060	83.5154	2	0	0	I	large cell	male	51	1	197172.28	121.55	196796.56	91.85	0.52	55.94	0.71	0.16	90.06	0.61	31185.09	65.23	96.99	106.47	28.24	1524.72	6.56	4677.33	12936.83	0.13	154.24	0.07	70.62	0.04	18.67	116345.72	0	0	39.12	78.23	5.64	-2081.91	0.13	1	0.05	10.79	2.46	0.45	7.46	0.97
LUNG1-051	51.6906	2	0	0	I	nos	male	210	1	90208.05	67.83	90054.27	55.63	0.75	43.63	0.96	0.14	67.83	0.78	12933.25	53.32	64.03	63.33	51.71	1650.69	7.09	1806.24	5184.66	0.15	168.88	0.06	107.84	0.06	34.09	194879.39	0	0	40.83	81.66	5.98	-3979.84	0.14	0.99	0.06	23.36	2.68	0.4	17.56	0.96
LUNG1-203	79.8877	2	0	0	I	adenocarcinoma	female	1628	1	10262.49	67.82	10162	93.31	0.64	18.03	0.27	0.35	66.41	0.19	3527.5	25.34	29.75	29.75	97.51	869.79	7.54	624.79	125.04	0.3	215.15	0.17	17.51	0.05	6.3	21315.48	0	0	29.03	58.07	8.8	-4926.88	0.02	0.98	0	37.95	3.53	0.22	13.31	0.91
LUNG1-161	65.1143	1	0	0	I	NA	male	754	1	852.58	16.63	819.33	14.43	0.72	6.94	0.87	0.72	16.11	0.48	586.21	12.59	15.63	14.95	55.89	714.73	6.13	91.42	12.65	0.49	301.29	0.31	5.31	0.01	1.17	4614.48	0.01	0.01	27.26	54.53	7.52	-808.16	0.02	0.97	0.01	64.44	3.81	0.16	21.11	0.88
LUNG1-254	71.6988	2	2	0	IIIa	large cell	female	3494	1	9129.52	33.5	9042.38	27.49	0.77	20.06	0.87	0.3	32.24	0.73	2737.49	23.82	32.95	32.78	424.25	5070.78	7.6	909.83	84.63	0.54	2164.36	0.29	8.95	0	3.37	58842.66	0	0	72.34	144.68	10.03	-34939.67	0.01	0.97	0	365.86	4.95	0.17	189.51	0.91
LUNG1-266	81.5524	2	2	0	IIIa	squamous cell carcinoma	female	485	1	10934.83	40.76	10839.34	31.53	0.69	20.86	0.82	0.32	30.88	0.66	3420.49	25.72	33.32	40.56	518.84	6026.68	7.69	1219.63	80.95	0.57	2834.05	0.32	6.62	0	2.25	50674.25	0	0	77.24	154.48	10.55	-72140.25	0.01	0.97	0	349.09	5.07	0.13	176.9	0.91
LUNG1-411	61.8932	2	2	0	IIIa	adenocarcinoma	female	583	1	11149.41	37.43	11063.69	32.15	0.75	19.17	0.82	0.29	33.9	0.6	3216.54	26.42	36.11	34.7	55.8	872.08	7	463.17	339.31	0.3	177.12	0.12	48.31	0.05	20.78	54612.59	0	0	29.98	59.96	7.31	-2212.66	0.07	0.98	0.02	40.77	3.47	0.31	23.29	0.92
LUNG1-005	80.4819	4	2	0	IIIb	squamous cell carcinoma	male	353	1	83548.01	103.63	83150.81	78.57	0.47	35.25	0.71	0.24	85.09	0.45	19620.21	55.86	77.74	87.46	56.43	1785.88	7.25	2581.1	2999.43	0.19	277.26	0.09	43.94	0.03	13.14	85015.21	0	0	42.3	84.61	7.02	-3712.71	0.06	1	0.02	30.98	2.96	0.39	22.62	0.98
LUNG1-417	65.5616	4	2	0	IIIb	squamous cell carcinoma	male	648	1	156695.37	111.44	156388.88	89.34	0.6	44.71	0.7	0.15	86.49	0.5	23548.61	62.15	97.11	103.5	10.8	1386.27	6.61	2565.34	13820.35	0.08	82.35	0.05	150.01	0.11	34.99	214658.08	0	0	37.32	74.65	4.59	-725.06	0.23	1	0.1	6	1.94	0.44	4.66	0.98
LUNG1-002	83.8001	2	0	0	I	squamous cell carcinoma	male	155	1	359468.94	125.19	359165.76	92.77	0.69	70.05	0.88	0.1	103.57	0.76	35514.84	81.64	116.81	101.66	88.44	1651.38	7.41	8263.46	15725.54	0.14	165.98	0.07	76.44	0.05	21.95	142846.54	0	0	39.98	79.96	6.75	-11788.59	0.08	1	0.03	22.33	2.77	0.41	16.04	0.97
LUNG1-263	59.4223	3	0	0	II	adenocarcinoma	male	2572	1	183056.83	99.7	182806.13	80.88	0.59	53.39	0.84	0.14	94.79	0.66	26351.46	67.73	83.73	90.79	62.16	6123.93	6.8	8833.7	5583.78	0.24	1373.57	0.14	19.25	0	4.79	120718.45	0	0	78.37	156.73	7.66	-4569.16	0.02	1	0.01	45.79	3.36	0.3	30.91	0.98
LUNG1-355	71.4493	1	0	0	I	squamous cell carcinoma	female	1362	1	15426.64	46.54	15346.29	38.06	0.74	23.4	0.67	0.26	30.88	0.61	4026.9	25.65	44.06	41.01	56.82	951.19	7.45	447.04	475.02	0.24	135.56	0.08	74.69	0.07	28.85	86903.41	0	0	31.12	62.25	7.11	-2586.9	0.07	0.98	0.02	37.22	3.19	0.35	24.24	0.93
LUNG1-162	76.1561	1	3	0	IIIb	nos	male	928	1	16010.28	47.49	15916.47	37.04	0.72	24.56	0.73	0.27	36.34	0.66	4252.88	26.86	37.74	43.56	78.27	1413.21	7.13	641.3	500.42	0.29	286.39	0.11	42.19	0.03	17.01	72668.26	0	0	37.67	75.34	7.58	-5288.26	0.07	0.98	0.02	50.55	3.54	0.32	31.33	0.93
LUNG1-207	91.7043	2	0	0	I	large cell	male	357	1	59021.39	78.13	58828.82	58.82	0.71	33.21	0.76	0.17	63.8	0.56	10261.29	44.53	55.47	77.83	60.62	1594.11	7.01	1364.57	3358.81	0.19	197.63	0.07	99.56	0.06	32.58	180313.71	0	0	40.27	80.54	6.02	-4251.44	0.14	0.99	0.05	32.39	2.82	0.4	24.28	0.96
LUNG1-035	82.4066	2	2	0	IIIa	squamous cell carcinoma	male	98	1	115789.14	113.86	115478.68	78.82	0.59	42.49	0.73	0.17	93.31	0.54	19533.27	57.42	79.85	104.91	75.38	1218.15	7.34	3201.14	4350.92	0.2	163.74	0.08	65.6	0.05	23.17	96125.94	0	0	34.71	69.43	7.08	-6344.98	0.08	0.99	0.03	32.86	3.11	0.37	21.95	0.94
LUNG1-285	63.5318	2	2	0	IIIa	adenocarcinoma	male	303	1	93501.09	79.89	93323.71	60.89	0.65	44.45	0.88	0.16	73.42	0.73	15351.75	53.82	79.86	70.59	21.18	877.41	6.84	3006.88	3805.43	0.16	114.15	0.09	40.6	0.04	11.03	39375.55	0	0	29.61	59.23	6.73	-932.53	0.06	0.99	0.02	11.58	2.78	0.39	6.4	0.95
LUNG1-422	68.126	2	0	0	I	NA	female	1590	1	30301.09	52.53	30167.82	39.63	0.71	30.96	0.93	0.22	44.13	0.78	6562.27	36.83	51.82	50.79	34.69	1169.01	6.83	1224.4	973.18	0.24	219.76	0.12	27.05	0.02	7.95	35328.13	0	0	34.48	68.96	7.25	-1484.84	0.04	0.99	0.01	23.18	3.17	0.33	13.15	0.94
LUNG1-308	NA	2	1	0	II	large cell	female	213	1	330313.68	157.22	329918.03	130.31	0.55	50.8	0.64	0.13	124.43	0.39	41882.73	82.97	111.39	134.1	14.38	1223.94	6.34	6426.92	27799.54	0.1	92.71	0.06	112.79	0.09	26.36	145068.13	0	0	35.15	70.3	4.74	-668.36	0.19	1	0.08	8.91	2.15	0.46	6.74	0.97
LUNG1-011	64.3313	4	0	0	IIIb	squamous cell carcinoma	male	515	1	79842.53	90.97	79653.18	74.49	0.57	28.46	0.8	0.2	86	0.38	15807.49	59.3	85.05	72.15	114.57	1228.86	7.65	4376.14	1097.78	0.3	304.05	0.16	17.38	0.02	5.46	27009.58	0	0	34.14	68.27	9.12	-4283.2	0.02	0.98	0	47.43	3.71	0.26	23.58	0.92
LUNG1-184	74.5654	1	0	0	I	large cell	male	1525	1	30047.62	52.4	29920.07	45.6	0.73	28.13	0.76	0.21	47.27	0.62	6345.46	34.49	51.81	45.49	93.64	1022.1	7.23	1012.67	977.75	0.26	154.89	0.1	61.3	0.07	24.47	83536.47	0	0	32.21	64.42	7.22	-5627.13	0.09	0.98	0.03	44.12	3.34	0.34	26.91	0.92
LUNG1-244	53.2293	4	0	0	IIIb	large cell	female	301	1	17575.26	50.71	17459.51	43.3	0.59	21.88	0.76	0.32	49.61	0.51	5526.06	33.06	39.59	49.2	48.3	6337.38	6.59	976.89	517.07	0.26	1593.84	0.16	15.12	0	3.61	98092.54	0	0	79.93	159.87	7.44	-3909.12	0.02	1	0.01	24.03	3.19	0.29	13.3	0.97
LUNG1-224	71.6578	2	2	0	IIIa	adenocarcinoma	female	799	1	131266.59	125.43	131000.4	93.27	0.53	40.98	0.61	0.18	77.78	0.44	23754.47	56.5	118.09	75.32	303.38	8230.16	7.25	7118.67	3050.2	0.33	2233.5	0.16	16.7	0.01	5.02	151655.15	0	0	90.66	181.32	8.63	-73179.22	0.02	1	0.01	153.55	3.95	0.26	110.54	0.97
LUNG1-006	73.8864	3	1	0	IIIa	squamous cell carcinoma	male	173	1	78342.01	76.52	78093.24	61.44	0.48	38.49	0.95	0.23	70.13	0.63	18228.14	58.11	73.2	76.21	180.47	1362.28	7.71	4221.42	1218.77	0.35	327.95	0.15	22.83	0.13	8.93	42500.27	0	0.01	35.72	71.45	9.25	-13293.96	0.03	0.98	0.01	92.16	4.02	0.26	52.86	0.92
LUNG1-350	77.4018	2	3	0	IIIb	nos	female	444	1	17297.74	65.72	17185.45	56.73	0.61	19.78	0.46	0.31	37.38	0.35	5247.28	26.09	61.55	42.91	40.92	987.27	7.1	687.34	480.37	0.28	196.56	0.11	33.63	0.03	12	38852.98	0	0	31.78	63.55	7.49	-1560.72	0.04	0.98	0.01	30.08	3.31	0.33	17.61	0.93
LUNG1-142	69.8946	2	2	0	IIIa	large cell	male	1520	1	222644.81	104.56	222284.91	74.94	0.53	68.6	0.95	0.15	94.81	0.92	33414.19	71.56	103.4	93.18	37.98	1162.68	6.95	7707.98	8311.6	0.18	182.56	0.1	35.12	0.03	9.5	44485.95	0	0	33.91	67.82	7.06	-2211.91	0.06	1	0.02	15.23	2.9	0.37	8.85	0.97
LUNG1-163	64.5859	3	2	0	IIIa	squamous cell carcinoma	female	547	1	136857.03	106.82	136583.57	82.63	0.54	37.93	0.84	0.17	92.9	0.46	23534.96	69.55	82.03	85.37	41.27	1770.79	6.41	3061.23	10436.84	0.11	165.56	0.06	83.07	1.22	19.29	150758.41	0	0.01	41.79	83.58	5.06	-8050.71	0.15	1	0.07	13.37	2.2	0.47	10.76	0.98
LUNG1-034	55.4305	3	3	0	IIIb	adenocarcinoma	male	597	1	102593.73	78.65	102320.74	59.84	0.6	48.9	0.89	0.17	66.69	0.82	17527.19	53.23	70.34	75.49	18.66	1573.55	7.22	2004.25	5180.08	0.13	151.97	0.06	103.66	0.06	31.28	174183.65	0	0	39.89	79.78	5.91	-788.21	0.1	1	0.04	11.02	2.46	0.42	7.79	0.97
LUNG1-147	64.7255	2	2	0	IIIa	large cell	male	1067	1	38929.94	105.36	38598.06	66.05	0.44	37.7	0.77	0.33	80.68	0.57	12610.1	50.66	63.37	81.91	27.93	1694.72	6.64	1051.97	2227.45	0.18	239.1	0.08	57.14	0.05	17.53	104098.39	0	0	41.29	82.58	5.87	-2484.7	0.12	0.99	0.04	19.07	2.66	0.43	14.1	0.96
LUNG1-015	71.7235	1	0	0	I	large cell	male	1238	1	3957.83	29.11	3897.25	21.28	0.73	13.89	0.97	0.42	24.51	0.65	1633.53	20.66	25.02	24.67	94.35	1090.57	6.68	298.74	121.38	0.42	315.46	0.18	38.14	0.03	19.75	59281.38	0	0	33.47	66.93	7.58	-4222.62	0.11	0.96	0.02	79.61	3.95	0.25	43.34	0.89
[truncated: 811 more columns]
