# Supplementary material for: Risk Score Generated from CT-Based Radiomics Signatures for Overall Survival Prediction in Non-Small Cell Lung Cancer
Source: Cancers (Basel). 2021 Jul 19;13(14):3616. doi: 10.3390/cancers13143616 (PMC8304936; doi:10.3390/cancers13143616)
Supplement: Supplementary file 1 [file cancers-13-03616-s001.zip › Supplementary-Table-S2-Testing-set-LUNG1-Radiomics.csv]

PatientID	age	clinical.T.Stage	Clinical.N.Stage	Clinical.M.Stage	Overall.Stage	Histology	gender	Survival.time	deadstatus.event	ori-shapeVoxelVolume	ori-shapeMaximum3DDiameter	ori-shapeMeshVolume	ori-shapeMajorAxisLength	ori-shapeSphericity	ori-shapeLeastAxisLength	ori-shapeElongation	ori-shapeSurfaceVolumeRatio	ori-shapeMaximum2DDiameterSlice	ori-shapeFlatness	ori-shapeSurfaceArea	ori-shapeMinorAxisLength	ori-shapeMaximum2DDiameterColumn	ori-shapeMaximum2DDiameterRow	ori-gldmGrayLevelVariance	ori-gldmHighGrayLevelEmphasis	ori-gldmDependenceEntropy	ori-gldmDependenceNonUniformity	ori-gldmGrayLevelNonUniformity	ori-gldmSmallDependenceEmphasis	ori-gldmSmallDependenceHighGrayLevelEmphasis	ori-gldmDependenceNonUniformityNormalized	ori-gldmLargeDependenceEmphasis	ori-gldmLargeDependenceLowGrayLevelEmphasis	ori-gldmDependenceVariance	ori-gldmLargeDependenceHighGrayLevelEmphasis	ori-gldmSmallDependenceLowGrayLevelEmphasis	ori-gldmLowGrayLevelEmphasis	ori-glcmJointAverage	ori-glcmSumAverage	ori-glcmJointEntropy	ori-glcmClusterShade	ori-glcmMaximumProbability	ori-glcmIdmn	ori-glcmJointEnergy	ori-glcmContrast	ori-glcmDifferenceEntropy	ori-glcmInverseVariance	ori-glcmDifferenceVariance	ori-glcmIdn
LUNG1-001	78.7515	2	3	0	IIIb	large cell	male	2165	1	156323.43	95.45	156058.19	84.24	0.6	46.11	0.73	0.15	95.05	0.55	23285.25	61.5	94.92	82.9	65.89	1583.33	7.06	4109.13	7366.75	0.19	206.43	0.08	64.28	0.1	20.17	114939.61	0	0	39.57	79.13	6.72	-7646.18	0.09	1	0.03	34.86	3.04	0.39	24.5	0.97
LUNG1-009	56.1342	2	2	0	IIIa	squamous cell carcinoma	male	131	1	98636.25	106.47	98353	83.07	0.46	44.03	0.69	0.23	91.24	0.53	22523.48	56.9	76.24	97.73	46.11	1767.01	6.87	3699.53	3593.9	0.22	311.62	0.11	31.08	0.16	9.24	60019.64	0	0	41.98	83.96	7.15	-4734.25	0.05	0.99	0.02	26.09	3.12	0.35	16.68	0.95
LUNG1-022	78.601	2	0	0	I	squamous cell carcinoma	male	442	1	110405.6	98.65	110204.79	73.55	0.65	39.69	0.76	0.15	71.72	0.54	17007.35	55.69	87.55	86.82	175.18	1338.39	7.86	4535.88	2059.49	0.28	267.68	0.12	37.02	0.05	14.57	67120.95	0	0	35.27	70.54	8.84	-12492.9	0.04	0.99	0.01	62.83	3.72	0.3	37.53	0.94
LUNG1-026	70.3518	2	3	0	IIIb	adenocarcinoma	male	25	1	188192.07	151.74	187758.36	153.42	0.37	44.73	0.52	0.23	105.97	0.29	43115.68	80.09	146.76	146.95	24.41	1891.1	7.02	4465.76	9376.5	0.15	219.03	0.07	71.36	0.04	21.58	143380.51	0	0	43.59	87.17	6.11	-2138.84	0.11	0.99	0.04	14.86	2.59	0.42	10.67	0.97
LUNG1-030	62.4476	4	0	0	IIIb	squamous cell carcinoma	male	303	1	79939.89	97.87	79647.57	81.57	0.44	42.74	0.66	0.25	67.67	0.52	20162.89	53.67	92.46	84.33	84.6	1668.67	7.42	2322.6	2937.42	0.2	245.95	0.08	51.95	0.59	16.94	95180.35	0	0.01	40.32	80.64	7.14	-12084.15	0.07	1	0.02	33.17	3.03	0.38	23.6	0.97
LUNG1-031	71.7153	2	2	0	IIIa	squamous cell carcinoma	male	999	1	45250.4	79.55	45000.43	67.42	0.55	29.44	0.65	0.25	77.99	0.44	11162.44	43.73	58.93	71.6	72.06	1542.19	7.07	1416.2	1981.12	0.24	265.09	0.09	62.4	0.11	24.96	113562.76	0	0	38.8	77.6	7.15	-7486.06	0.13	0.99	0.03	48.17	3.35	0.34	32.45	0.94
LUNG1-041	74.6092	1	0	0	I	adenocarcinoma	female	136	1	52606.96	66.29	52388.37	50.54	0.71	37.91	0.82	0.18	62.44	0.75	9548.07	41.43	65.07	55.33	12.82	1083.74	5.96	926.02	5380.54	0.12	95.98	0.05	145.22	0.13	43.52	167766.84	0	0	33.17	66.33	4.34	-504.35	0.31	0.99	0.13	8.2	2.18	0.42	6.2	0.97
LUNG1-042	72.0684	4	0	0	IIIb	squamous cell carcinoma	male	134	1	172473.85	93.67	172217.67	74.86	0.69	54.83	0.81	0.13	75.33	0.73	21746.56	60.99	80.88	93.49	25.92	1707.77	6.82	3683.77	10551.97	0.12	156.37	0.06	87.08	0.05	22.27	155553.27	0	0	41.39	82.77	5.65	-1703.53	0.13	1	0.05	12.81	2.39	0.45	9.57	0.98
LUNG1-058	82.2779	2	0	0	I	large cell	male	673	1	122651.93	85.23	122447.6	73.62	0.65	48.4	0.7	0.15	69.17	0.66	18450.68	51.57	84.07	81.91	172.4	1144.44	7.87	7066.47	1551.9	0.35	289.71	0.16	32.27	0.19	16.26	59190.56	0	0.01	32.29	64.58	9.57	-8267.45	0.05	0.97	0.01	77.58	4.05	0.23	39.4	0.9
LUNG1-061	62.1218	2	3	0	IIIb	squamous cell carcinoma	male	1573	0	6434.48	44.86	6346.31	39.96	0.6	14.1	0.52	0.43	41.05	0.35	2748.63	20.96	33.35	31.2	102.94	810.97	7.03	624.38	66.12	0.5	324.74	0.28	6.92	0.02	2.08	7941.37	0	0	27.5	55	9.55	-1912.51	0.01	0.96	0	99.02	4.26	0.16	37.17	0.87
LUNG1-062	52.7118	4	2	0	IIIb	nos	female	220	1	3459.21	26.99	3402.06	19.74	0.71	15.38	0.91	0.45	25.96	0.78	1533.98	17.97	24.21	26.3	19.83	712.38	6.49	116.62	156.07	0.22	117.19	0.1	45.48	0.06	16.81	36756.68	0	0	26.93	53.87	6.1	-773.81	0.08	0.99	0.03	14.97	2.86	0.37	8.81	0.94
LUNG1-066	64.1615	4	2	0	IIIb	NA	male	498	1	19045.72	47.82	18931.77	41.71	0.71	22.64	0.72	0.26	36.16	0.54	4872.05	30.17	45.92	45.01	72.4	952.3	7.25	701.34	576.01	0.26	169.82	0.11	52.78	0.05	22.09	65017.4	0	0	30.88	61.75	7.46	-3685.36	0.08	0.99	0.03	32.01	3.33	0.33	19.08	0.95
LUNG1-067	75.9671	1	2	0	IIIa	nos	male	1596	0	31694.41	49.32	31574.61	41.55	0.76	28.81	0.92	0.2	48.81	0.69	6324.12	38.07	46.96	44.81	22.92	887.99	6.79	743.43	1701.57	0.16	96.45	0.07	77.88	0.08	24.53	78016.64	0	0	30.04	60.07	5.93	-1010.34	0.12	0.99	0.05	12.34	2.66	0.4	7.9	0.95
LUNG1-068	79.2827	2	3	0	IIIb	squamous cell carcinoma	male	916	1	310318.33	154.55	309919.58	100.69	0.54	66.21	0.81	0.13	105.7	0.66	40856.66	82	150.09	152.62	22.74	1913.17	7.34	5733.83	16525.46	0.09	166.8	0.05	113.22	0.06	29.42	215216.87	0	0	43.61	87.21	5.75	2405.35	0.11	1	0.04	14.07	2.23	0.44	11.71	0.99
LUNG1-069	56.8214	4	0	0	IIIb	nos	female	325	1	310318.33	154.55	309919.58	100.69	0.54	66.21	0.81	0.13	105.7	0.66	40856.66	82	150.09	152.62	22.74	1913.17	7.34	5733.83	16525.46	0.09	166.8	0.05	113.22	0.06	29.42	215216.87	0	0	43.61	87.21	5.75	2405.35	0.11	1	0.04	14.07	2.23	0.44	11.71	0.99
LUNG1-075	54.7242	4	3	0	IIIb	large cell	female	128	1	79751.01	142.19	79460.86	126.91	0.37	29.95	0.53	0.3	86.08	0.24	24046.08	67.59	93.12	116.2	10.22	1642.96	6.92	1835.5	4410.4	0.09	137.49	0.07	78.59	0.05	19.22	133066.49	0	0	40.63	81.27	5.48	-353.54	0.1	1	0.04	6.43	2.13	0.46	4.5	0.98
LUNG1-078	87.1266	1	0	0	I	squamous cell carcinoma	male	1599	1	11039.13	34.84	10968.02	27.46	0.78	21.74	0.97	0.28	30.9	0.79	3054.04	26.63	32.22	34.24	96.56	969.75	7.21	580.58	209.84	0.33	220.32	0.15	31.03	0.03	13.78	44608.38	0	0	31.37	62.74	8.26	-3640.06	0.06	0.98	0.01	50.51	3.72	0.27	24.11	0.91
LUNG1-093	49.3443	3	2	0	IIIa	squamous cell carcinoma	male	132	1	54224.97	71.03	54038.17	53.33	0.57	38.15	0.91	0.22	63.11	0.72	12135.96	48.73	64.41	58.67	28.45	1424	7.13	1122.71	2744.76	0.11	115.14	0.06	91.64	0.06	24.02	136619.36	0	0	37.88	75.75	5.74	-1996.5	0.09	1	0.04	12.01	2.29	0.45	9.24	0.97
LUNG1-094	78.7105	1	0	0	I	NA	female	303	1	4408.84	27.4	4358.41	21.87	0.79	15.84	0.85	0.37	21.51	0.72	1628.48	18.65	26.77	25.6	44.83	667.01	6.83	182.07	120.08	0.29	124.01	0.12	40.5	0.05	16.83	36198.24	0	0	26.28	52.56	7.21	-1470.96	0.06	0.98	0.02	29.87	3.37	0.3	15.56	0.91
LUNG1-096	85.6263	4	0	0	IIIb	squamous cell carcinoma	male	704	1	119573.59	100.54	119322.66	84.95	0.61	45.49	0.6	0.16	97.49	0.54	19064.42	51.09	94.92	66.46	85.06	1528.75	7.46	3480.27	4547.51	0.23	240.82	0.08	77.8	0.11	31.6	143091.71	0	0	38.9	77.81	7.31	-7574.84	0.11	0.99	0.03	42.3	3.29	0.34	28.33	0.95
LUNG1-100	67.3785	1	0	0	I	NA	female	1474	0	3358.84	29.68	3299.95	22.23	0.72	12.32	0.86	0.45	27.15	0.55	1484.47	19.09	23.63	23.86	98.88	859.87	6.78	277.89	53.15	0.47	285.45	0.24	13.14	0.02	5.51	16352.95	0	0.01	29.73	59.46	8.36	-3498.43	0.03	0.95	0.01	98.01	4.2	0.2	44.18	0.87
LUNG1-102	66.8665	1	0	0	I	nos	female	1990	1	10774.61	42.19	10687.47	33.96	0.67	21.2	0.68	0.33	31.81	0.62	3485.75	23.24	35.36	40.48	90.1	876.41	7.28	806.94	123.2	0.39	255.17	0.21	12.85	0.02	4.85	16492.72	0	0	29.97	59.95	9.17	-2394.85	0.01	0.98	0	48.42	3.82	0.21	19.42	0.9
LUNG1-103	59.2936	2	2	0	IIIa	large cell	male	886	1	8963.58	63.83	8852.96	58.48	0.56	15.23	0.37	0.42	45.15	0.26	3698.74	21.55	28.78	53.41	119.63	1102.18	7.14	680.66	133.31	0.45	362.36	0.22	19.68	0.02	9.64	32698.82	0	0	34.06	68.11	8.66	-4742.92	0.04	0.96	0.01	88.08	4.09	0.22	40.97	0.89
LUNG1-104	84.5722	3	0	0	II	squamous cell carcinoma	male	465	1	108324.05	133.63	108043.43	103.69	0.56	30.62	0.56	0.18	92.79	0.3	19487.68	57.98	73.52	79.16	77.22	1431.8	7.84	3628.07	2525.48	0.22	349.34	0.1	44.1	0.04	15.7	56789.86	0	0	37.49	74.98	8.25	492.93	0.05	0.99	0.01	32.63	3.34	0.33	19.05	0.96
LUNG1-106	43.384	1	3	0	IIIb	nos	female	265	1	5058.29	34.61	4990.82	26.05	0.7	16.89	0.71	0.41	28.19	0.65	2021.84	18.62	30.76	23.86	50.77	757.31	6.68	285.54	130.39	0.36	197.7	0.16	23.9	0.03	9.9	23274.23	0	0	27.86	55.71	7.55	-1976.5	0.05	0.97	0.01	38.54	3.59	0.28	19.71	0.9
LUNG1-108	58.6256	2	3	0	IIIb	nos	male	1460	0	1507.76	31.88	1451.61	26.6	0.67	8.25	0.38	0.64	30.34	0.31	930.44	10.17	15.56	31.82	75.54	792.2	6.5	140.56	25.25	0.52	318.47	0.27	11.58	0.02	4.88	12687.16	0	0.01	28.5	57	7.74	-2585.67	0.03	0.95	0.01	87.37	4.12	0.17	36.41	0.86
LUNG1-118	82.5298	1	0	0	I	large cell	male	1686	1	6262.78	29.37	6207.82	22.74	0.81	18.74	0.94	0.33	25.11	0.82	2029.05	21.47	28.68	26.18	184.38	771.62	7.36	369.39	86.68	0.36	194.46	0.17	25.3	0.16	11.59	34282.6	0.01	0.01	27.01	54.02	8.82	-4919.66	0.04	0.93	0.01	151.28	4.25	0.21	67.55	0.86
LUNG1-125	64.5722	4	2	0	IIIb	large cell	male	379	1	43122.76	75.94	42934	65.06	0.57	33.14	0.67	0.24	65.68	0.51	10476.15	43.61	68.56	61.54	95.64	1338.32	7.39	1739.06	1141.49	0.28	265.87	0.12	42.08	0.03	17.31	72175.72	0	0	36.59	73.18	7.89	-6789.55	0.07	0.99	0.02	41.06	3.47	0.32	25.16	0.93
LUNG1-127	52.7748	2	3	0	IIIb	large cell	female	182	1	12142.18	48.55	12028.57	37.06	0.59	15.91	0.9	0.36	47.04	0.43	4331.99	33.3	42.13	43.67	114.13	912.72	7.08	907.6	182.71	0.45	284.65	0.21	17.99	0.02	8.02	24936.09	0	0	30.57	61.13	8.81	-4157.73	0.03	0.96	0.01	104.2	4.18	0.22	49.83	0.88
LUNG1-129	70.7762	2	3	0	IIIb	large cell	male	1315	0	24988.17	63.51	24791.6	52.49	0.5	24.35	0.79	0.33	57.69	0.46	8270.23	41.65	48.78	61.72	10.58	1309.05	6.9	816.84	913.64	0.14	179.27	0.09	40.1	0.03	9.52	52251.92	0	0	36.06	72.11	6.33	-82.23	0.04	1	0.02	6.01	2.37	0.43	3.15	0.97
LUNG1-130	59.7919	2	3	0	IIIb	adenocarcinoma	female	4202	0	152063.37	172.41	151414.16	169.91	0.33	56.76	0.41	0.28	96.48	0.33	41652.35	70.2	139.82	165.49	13.96	1748.79	6.36	3614.36	11457.89	0.1	154.4	0.07	73.71	0.04	16.79	132172.75	0	0	41.88	83.76	4.94	-1097.06	0.12	1	0.06	6.89	2.06	0.48	5.11	0.98
LUNG1-141	81.0787	3	0	0	II	nos	male	244	1	181909.56	121.99	181609.03	98.71	0.55	42.04	0.68	0.16	89.85	0.43	28234.87	66.85	113.62	88.92	12.6	1634.16	6.48	3725.2	14197.5	0.1	180.66	0.06	93.18	0.06	24.11	147767.48	0	0	40.36	80.73	5.2	517.22	0.17	1	0.07	8.5	2.27	0.45	6.1	0.98
LUNG1-144	53.525	4	0	0	IIIb	adenocarcinoma	male	271	1	257600.78	136.16	257240.77	101.51	0.58	53.57	0.76	0.13	132.03	0.53	33541.93	77.04	96.42	117.66	23.98	1472.94	6.57	7298.55	13661.47	0.14	163.9	0.08	50.97	0.03	12.38	80003.75	0	0	38.55	77.11	5.98	-1599.81	0.08	1	0.03	11.57	2.57	0.43	7.55	0.96
LUNG1-148	73.9877	2	2	0	IIIa	large cell	male	71	1	114518.17	82.11	114321.59	67.98	0.65	45.32	0.78	0.15	81.59	0.67	17396.07	53.3	77.55	66.38	47.84	1611.68	6.89	3290.45	5233.5	0.19	223.17	0.08	51.2	0.04	15.57	91688.54	0	0	40.13	80.26	6.69	-4187.07	0.08	0.99	0.03	27.64	2.98	0.39	19.36	0.96
LUNG1-151	72.9199	2	1	0	II	squamous cell carcinoma	male	166	1	41576.39	52.96	41457.41	41.98	0.74	35.55	0.95	0.19	49.61	0.85	7830.08	39.83	51.01	51.13	86.6	1572.14	7.05	891.79	2522.25	0.19	201.64	0.06	122.36	5.25	42.06	209426.57	0	0.02	39.2	78.4	5.95	-14114.12	0.18	0.98	0.06	41.67	2.84	0.37	32.39	0.95
LUNG1-175	80.1999	2	0	0	I	nos	male	409	1	33242.23	66.86	33112.53	54.53	0.63	29.98	0.63	0.24	61.16	0.55	7922.49	34.4	55.31	48.1	36.8	1596.71	7	966.84	1417.73	0.21	254.2	0.08	60.17	0.03	21.6	108058.87	0	0	40.21	80.42	6.63	-2125.23	0.09	0.99	0.03	23.68	3.01	0.38	15.63	0.95
LUNG1-176	77.4949	2	0	0	I	adenocarcinoma	female	52	1	5375.86	39.13	5303.86	31.52	0.7	14.34	0.59	0.4	34.64	0.45	2112.88	18.51	25.41	27.83	99.82	818.59	7	461.16	64.28	0.47	282.49	0.25	9.52	0.02	3.28	11101.67	0	0	29.25	58.5	9.01	-2729.89	0.01	0.96	0	92.19	4.18	0.18	36.07	0.87
LUNG1-177	65.0212	2	2	0	IIIa	squamous cell carcinoma	female	706	1	42905.12	63	42763.97	47.9	0.69	33.72	0.85	0.2	48.83	0.7	8542.37	40.81	62.51	51.46	32.24	1291.65	6.46	940.47	3276.73	0.15	151.58	0.06	92.8	0.07	26.56	130126.9	0	0	35.98	71.96	5.41	-2084	0.14	1	0.08	18.01	2.55	0.43	13.48	0.97
LUNG1-179	79.0965	4	2	0	IIIb	large cell	male	249	1	365678.79	169.42	365166.07	135.91	0.53	56.48	0.62	0.13	112.04	0.42	46385.36	84.43	142.22	169.32	30.7	1692.62	6.82	6954.11	24693.36	0.1	124.55	0.05	111.31	0.07	26.85	199239.75	0	0	41.1	82.2	5.38	-3160.78	0.17	1	0.07	14.25	2.23	0.46	11.48	0.97
LUNG1-185	69.6701	2	1	0	II	NA	male	728	1	39168.14	56.25	39013.87	42.65	0.68	36.19	0.91	0.21	55.22	0.85	8223.26	38.79	50.83	50.8	43.75	1456.96	7.08	1061.1	1667.28	0.19	198.63	0.08	59.3	0.04	19.01	96814.84	0	0	38.31	76.62	6.63	-3125.49	0.09	0.99	0.03	21.04	2.88	0.4	14.33	0.96
LUNG1-187	58.809	2	0	0	I	nos	female	756	1	16969.62	45.98	16856.86	36.35	0.67	23.18	0.88	0.28	41.74	0.64	4729.49	32.02	41.94	45.21	32.29	1423.24	6.69	454.15	901.73	0.21	222.08	0.08	72.16	0.05	26.13	115607.49	0	0	37.94	75.87	6.09	-2014.6	0.15	0.99	0.05	24.06	2.91	0.39	16.83	0.95
LUNG1-188	62.6639	1	2	0	IIIa	large cell	male	907	1	2459.82	23.14	2409.59	18.39	0.72	12.97	0.85	0.5	20.05	0.71	1200	15.65	19.04	22.61	55.7	714.73	6.57	161.23	50.76	0.39	200.72	0.19	15.45	0.02	5.8	14438.42	0	0	27.55	55.1	7.68	-1527.73	0.04	0.97	0.01	47.78	3.73	0.25	23.01	0.9
LUNG1-197	60.0383	4	3	0	IIIb	adenocarcinoma	female	312	1	46199.8	61.23	45989.87	45.42	0.58	37.45	0.97	0.23	56.69	0.82	10789.01	44.15	56.17	57.33	118.16	1219.8	7.56	2505.97	750.43	0.33	297.14	0.16	25.52	0.06	10.71	43710.61	0	0	34.4	68.8	8.99	-6471.22	0.04	0.97	0.01	68.31	3.91	0.26	36.85	0.91
LUNG1-200	66.8337	3	0	0	II	adenocarcinoma	male	468	1	117899.89	115.64	117521.64	91.7	0.4	32.64	0.87	0.24	98.26	0.36	28742.19	79.56	114.28	113.74	17.83	1456.65	7.09	2282.98	7597.75	0.1	166.1	0.06	103.17	0.08	27.83	144425.44	0	0	37.97	75.95	5.53	7.32	0.14	1	0.06	7.98	2.2	0.44	5.85	0.98
LUNG1-206	66.9158	1	2	0	IIIa	squamous cell carcinoma	female	448	1	8322.72	43.16	8219.96	33.28	0.63	19.61	0.64	0.38	29.96	0.59	3102.94	21.3	38.68	37.06	135.44	1109.52	7.06	734.17	98.33	0.47	449.35	0.25	8.83	0.96	2.98	10794.53	0	0.02	31.63	63.26	9.48	-12935.66	0.01	0.96	0	111.71	4.34	0.18	51.25	0.88
LUNG1-212	78.9021	1	0	0	I	large cell	male	1661	1	7956.5	32.6	7885.22	25.32	0.77	19.61	0.91	0.32	31.93	0.77	2500.99	23.05	29.75	29.55	219.13	5191.64	7.14	623.78	128.04	0.46	1984.19	0.22	12.17	0	4.49	74056.38	0	0	73.36	146.72	8.85	-18200.23	0.02	0.98	0.01	173.1	4.38	0.22	104.78	0.93
LUNG1-215	81.7084	4	0	0	IIIb	large cell	male	491	1	2552.03	31.7	2495.41	25.83	0.65	10.79	0.62	0.55	21.68	0.42	1364.5	16.12	19.76	25.85	454.57	3622.67	7.05	384.59	19.48	0.67	2117.61	0.43	3.56	0.01	0.9	16303.9	0	0	58.53	117.05	9.48	-39037.63	0.01	0.95	0	448.47	5.13	0.11	183.43	0.87
LUNG1-221	63.1567	4	3	0	IIIb	nos	male	515	1	193513.87	111.75	193212.99	86.35	0.52	51.53	0.92	0.16	101.44	0.6	30907.28	79.25	105.18	104.31	215.97	9582.3	7.28	13211.32	3637.8	0.37	3519.5	0.2	10.85	0	2.94	103241.44	0	0	97.39	194.79	9.22	-10631.59	0.01	1	0	115.42	4.05	0.21	75.41	0.97
LUNG1-222	78.7488	3	3	0	IIIb	squamous cell carcinoma	male	926	1	15792.85	52.04	15685.8	42.53	0.61	22.1	0.69	0.32	41.46	0.52	4959.54	29.15	48.97	44.13	1268.41	7364.91	7.95	983.82	200.21	0.39	2477.94	0.18	16.72	1.04	6.18	118004.21	0	0.02	77.08	154.16	9.68	-400491.52	0.01	0.98	0	442.7	4.54	0.24	310.55	0.93
LUNG1-231	70.2368	1	3	0	IIIb	nos	male	1850	1	3690.72	29.29	3637.31	23.81	0.74	13.69	0.73	0.42	28.19	0.58	1542.99	17.47	22.66	27.51	592.11	3216.09	7.47	530.06	18.83	0.66	1783.7	0.41	4.54	0.03	1.47	21228.22	0	0	55.95	111.91	10.09	-51723.23	0.01	0.95	0	415.31	5.13	0.11	162.75	0.87
LUNG1-234	64.7283	2	3	0	IIIb	large cell	male	3661	0	7902.15	40.57	7829.19	35.53	0.72	14.78	0.61	0.34	33.04	0.42	2653.68	21.67	26.09	39.12	424.54	4912.08	7.36	806.31	83.38	0.55	2146.81	0.29	7.91	0	2.78	50356.46	0	0	70.82	141.64	9.68	-50107.37	0.01	0.97	0	321.02	4.89	0.16	170.94	0.9
LUNG1-236	73.0897	2	2	0	IIIa	large cell	female	714	1	56021.69	84.89	55806.52	67.45	0.6	28.36	0.76	0.21	74.37	0.42	11779.35	51.33	76.34	64.78	98.99	3923.24	7.25	2825.72	1229.32	0.28	929.14	0.14	18.1	0	5.05	78236.09	0	0	62.91	125.81	8.33	-8897.38	0.02	1	0.01	44.42	3.52	0.28	27.33	0.97
LUNG1-257	77.2567	2	2	0	IIIa	squamous cell carcinoma	male	660	1	182699.2	109.27	182445.17	82.74	0.64	57.19	0.72	0.13	85.41	0.69	24343.33	59.49	86.44	109.2	122.34	7753.51	7.08	8839.92	4685.98	0.27	1808.91	0.14	19.16	0	5.18	158335.93	0	0	88.51	177.01	8.18	-16538.72	0.02	0.99	0.01	69.83	3.62	0.28	47.6	0.96
LUNG1-258	78.6886	4	0	0	IIIb	squamous cell carcinoma	male	753	1	59600.83	77.85	59437.75	64.18	0.68	34.03	0.65	0.18	51.4	0.53	10829.81	42.03	77.5	76.82	176.78	7421.18	6.94	2469.45	1962.27	0.27	1581.88	0.12	27.03	0	8.16	220147.75	0	0	86.71	173.41	7.59	-26328.95	0.04	0.99	0.02	94.77	3.55	0.32	71	0.96
LUNG1-275	NA	2	3	0	IIIb	large cell	male	173	1	87593.08	69.25	87434.05	53.8	0.73	47.08	0.91	0.15	57.69	0.88	12982.51	48.74	61.54	66.35	40.32	1009.7	6.84	2469.03	3912.47	0.18	124.03	0.08	53.47	0.05	16.05	61973.43	0	0	31.97	63.94	6.54	-2307.92	0.09	0.99	0.03	17.92	2.88	0.39	11.35	0.95
LUNG1-277	62.5654	2	3	0	IIIb	large cell	female	733	1	24367.33	55.41	24261.24	47.68	0.66	23.78	0.68	0.25	49.77	0.5	6116.15	32.52	54.51	42.62	36.05	861.29	7.16	769.49	747.23	0.2	133.84	0.09	49.49	0.05	17.34	51432.29	0	0	29.4	58.8	7.1	-1045.99	0.08	1	0.02	18.71	3.01	0.36	10.93	0.96
LUNG1-281	59.0329	2	0	0	II	large cell	male	1235	1	3155.71	28.8	3093	24.19	0.64	12.75	0.71	0.52	24.16	0.53	1612.15	17.13	24.63	28.78	46.74	911.25	6.41	186.44	87.21	0.36	248.66	0.17	17.95	0.02	6.57	20357.57	0	0	30.2	60.39	7.48	-1918.82	0.05	0.97	0.01	51.85	3.72	0.28	28.39	0.9
LUNG1-286	78.9213	3	2	0	IIIa	large cell	male	113	1	57749.75	75.44	57556.87	57.39	0.61	36.72	0.73	0.2	61.16	0.64	11762	41.94	69.88	53.21	43.69	1384.37	6.84	1887.28	2332.38	0.21	225	0.09	43.22	0.03	14.41	68437.87	0	0	36.78	73.56	7.03	-4761	0.08	0.99	0.02	27.87	3.15	0.36	18	0.96
LUNG1-287	NA	1	3	0	IIIb	NA	male	76	1	5664.83	28.1	5589.84	22.37	0.75	17.44	0.94	0.37	25.39	0.78	2040.71	20.95	25.56	27.83	46.8	876.68	6.78	243.51	174.69	0.3	178.59	0.12	36.69	0.04	14.64	39515.8	0	0	30.26	60.52	7.11	-1557.44	0.07	0.98	0.02	37.42	3.41	0.32	21.41	0.92
LUNG1-288	62.2505	1	3	0	IIIb	adenocarcinoma	male	154	1	743.87	18.06	711.92	14.77	0.68	7.01	0.79	0.8	14.08	0.47	568.15	11.7	16.91	17.39	52.92	640.98	5.94	88.02	11.74	0.58	300.11	0.34	5.19	0.04	1.49	4423.06	0	0.01	26.09	52.18	7.4	-1064.86	0.02	0.96	0.01	64.65	3.85	0.17	23.39	0.86
LUNG1-292	66.2149	4	4	0	IIIb	squamous cell carcinoma	male	232	1	117216.11	100.56	116777.3	68.19	0.61	47.45	0.83	0.16	72.03	0.7	19006.38	56.65	82.98	82.16	8.45	1508.21	6.66	2274.96	8514.44	0.1	122.11	0.06	103.49	0.07	26.31	160540.24	0	0	38.95	77.9	5.05	-272.16	0.14	1	0.06	6.7	2.16	0.45	4.73	0.97
LUNG1-296	72.2026	2	2	0	IIIa	squamous cell carcinoma	male	177	1	4961.01	31.81	4885.55	25.76	0.63	16.25	0.83	0.45	31.81	0.63	2197.64	21.29	31.66	26.33	6.59	535.59	6.32	121.68	334.12	0.15	61.71	0.07	68.31	0.12	19.19	38488.98	0	0	23.25	46.51	4.98	-114.73	0.14	0.99	0.06	5.71	2.22	0.44	3.67	0.95
LUNG1-335	77.5606	3	0	0	II	squamous cell carcinoma	male	744	1	150200.84	88.03	149861.1	71.48	0.67	50.38	0.86	0.14	81.06	0.7	20320.8	61.34	77.68	84.86	12.94	986.95	6.69	4063.33	7611.34	0.12	99.33	0.08	55.92	0.05	13.77	58712.1	0	0	31.54	63.08	6.03	-456.47	0.08	1	0.03	7.96	2.49	0.43	4.63	0.97
LUNG1-336	69.3443	4	0	0	IIIb	squamous cell carcinoma	male	60	1	51421.17	71.95	51198.01	54.07	0.55	38.23	0.77	0.24	61.8	0.71	12043.86	41.61	61.27	63.78	4	744.02	6.3	927.33	4702.49	0.08	49.49	0.05	124.56	0.16	29.02	95763.5	0	0	27.4	54.81	4.33	-70.4	0.21	1	0.1	3.44	1.88	0.46	2.36	0.98
LUNG1-339	NA	4	2	0	IIIb	squamous cell carcinoma	male	120	1	30627.25	59.53	30513.64	46.74	0.56	31.65	0.83	0.27	48.49	0.68	8387.01	38.92	54.05	49.2	13.16	1575.32	6.19	988.72	1818.69	0.14	194.06	0.09	41.18	0.03	9.77	67005.07	0	0	39.68	79.35	5.7	-952.58	0.07	1	0.04	10.72	2.51	0.43	7.02	0.96
LUNG1-341	NA	2	0	0	I	squamous cell carcinoma	male	1157	1	18725.4	59.57	18569.47	65.65	0.6	23.02	0.39	0.3	37.19	0.35	5642.12	25.48	51.46	55.24	54.19	980.67	7.11	848.71	442.29	0.3	209.5	0.13	29.69	0.03	11.38	36986.99	0	0	31.56	63.12	7.86	-2381.77	0.05	0.98	0.01	35.47	3.47	0.3	18.89	0.92
LUNG1-343	74.8118	4	2	0	IIIb	squamous cell carcinoma	male	337	1	101474.76	88.45	101222.16	66.71	0.65	41.11	0.85	0.16	71.09	0.62	16264.04	56.61	82.33	79.36	7.66	851.76	6.16	2304.01	8250.05	0.09	63.38	0.06	86.15	0.1	18.09	75662.02	0	0	29.26	58.53	4.77	-204.56	0.14	1	0.07	4.9	2.07	0.48	3.26	0.99
LUNG1-347	51.6331	4	3	0	IIIb	squamous cell carcinoma	female	1586	1	3044.13	36.11	2984.64	29.63	0.6	12.82	0.53	0.56	23.48	0.43	1684	15.8	21.2	34.38	71.25	586.77	6.7	292.34	38.45	0.49	216.57	0.27	7.01	0.02	2.1	5670.59	0.01	0.01	24.83	49.66	8.76	-1370.56	0.01	0.96	0	76.84	4.1	0.17	29.76	0.87
LUNG1-348	62.4641	4	2	0	IIIb	nos	female	1672	1	260026.93	138.14	259727.36	115.26	0.61	57.03	0.53	0.12	81.06	0.49	32361.37	61.41	112.38	125.77	127.66	1518.61	7.08	5374.55	15041.94	0.15	156.99	0.06	100.87	3.74	29.4	165133.58	0	0.03	37.32	74.63	6.23	-25986.22	0.12	0.99	0.05	34.58	2.78	0.4	26.69	0.96
LUNG1-349	NA	2	1	0	II	adenocarcinoma	male	183	1	498124.12	149.35	497748.85	121.89	0.63	66.44	0.78	0.1	112.71	0.55	48018.29	95.03	132.05	122.86	7.52	1103.83	6.2	13942.86	32614.88	0.09	87.45	0.08	59.42	0.05	11.83	67407.41	0	0	33.29	66.58	5.34	-305.32	0.09	1	0.04	5.04	2.24	0.46	2.8	0.97
LUNG1-371	76.5781	3	0	0	II	squamous cell carcinoma	male	2129	1	4377.37	32.93	4273.18	25.87	0.53	16.68	0.84	0.57	25.03	0.64	2415.82	21.71	27.62	30.94	72.54	1494.52	6.87	210.95	129.8	0.31	373.84	0.14	25.36	0.02	9.47	43486.59	0	0	37.39	74.78	7.38	-9316.94	0.06	0.98	0.02	49.84	3.48	0.33	31.88	0.93
LUNG1-380	72.8877	4	0	0	IIIb	squamous cell carcinoma	male	2879	0	17724.04	51.76	17622.47	40.25	0.67	22.84	0.74	0.28	38.99	0.57	4882.75	29.6	36.38	45.89	12.79	1341.78	7	410.01	929.15	0.11	136.78	0.07	75.77	0.06	20.95	102381.87	0	0	36.6	73.2	5.86	-459.73	0.1	1	0.04	9.74	2.42	0.42	6.56	0.97
LUNG1-381	83.0548	3	2	0	IIIa	squamous cell carcinoma	female	18	1	58671	100.47	58443.43	71.71	0.58	33.25	0.75	0.22	81.9	0.46	12665.25	53.51	94.94	75.42	1.56	1581.69	5.76	1012.56	7654.16	0.04	59.57	0.05	160.79	0.1	29.96	255879.17	0	0	39.8	79.6	3.37	-72.16	0.32	1	0.16	1.5	1.43	0.47	1.04	0.99
LUNG1-384	88.3863	4	0	0	IIIb	squamous cell carcinoma	male	906	1	28012.28	59.88	27842.04	48.72	0.62	26.84	0.72	0.26	49.3	0.55	7109.81	34.95	50.79	59.54	43.26	1400.79	7.04	671.98	1409.03	0.19	178.72	0.07	85.08	0.06	30.24	134544.12	0	0	37.63	75.25	6.31	-2879.11	0.14	0.99	0.05	21.8	2.86	0.38	15.14	0.95
LUNG1-387	88.3479	4	0	0	IIIb	squamous cell carcinoma	female	301	1	211755.75	111.38	211439.37	89.8	0.55	57.89	0.75	0.15	95.24	0.64	30967.41	67.56	109.45	92.64	21.59	1704.24	7.01	3915.09	13569.53	0.1	136.46	0.05	114.61	0.07	30.53	205610.84	0	0	41.44	82.88	5.46	-1742.05	0.15	1	0.06	11.03	2.28	0.44	8.37	0.98
LUNG1-394	72.2219	1	0	0	I	NA	male	344	1	41925.43	62.3	41765.69	48.51	0.66	31.69	0.86	0.21	58.76	0.65	8792.68	41.5	54.69	56.71	26.08	1345.63	6.87	1365.92	1639.74	0.19	203.84	0.09	39.66	0.03	11.52	57588.62	0	0	36.92	73.84	6.73	-1221.93	0.06	0.99	0.02	17.41	2.92	0.37	10.36	0.95
LUNG1-397	66.674	4	3	0	IIIb	squamous cell carcinoma	female	249	1	71434.02	94.67	71095.82	73.03	0.44	34.3	0.98	0.27	87.98	0.47	19000.9	71.26	78.29	93.56	40.03	771.74	7.21	2162.57	2664.86	0.22	114.41	0.09	78.15	0.08	33.1	76333.08	0	0	27.77	55.55	6.94	-1899.93	0.1	0.99	0.03	19.85	3.06	0.33	11.75	0.94
LUNG1-401	58.274	4	3	0	IIIb	squamous cell carcinoma	male	203	1	111276.63	158.65	110933.18	86.71	0.53	39.97	0.68	0.19	73.56	0.46	21112.15	58.86	122.89	87.21	32.5	1716.43	6.74	1862.02	9220.74	0.12	145.26	0.05	144.41	0.1	41.41	264159.31	0	0	41.47	82.94	5.01	-3254.34	0.23	1	0.1	16.52	2.31	0.41	13.33	0.97
LUNG1-403	57.1096	3	3	0	IIIa	adenocarcinoma	female	2098	1	16101.84	60.36	15979.89	48.91	0.66	18.73	0.53	0.29	36.77	0.38	4674.92	25.71	42.96	50.32	73.5	1583.26	7.36	464.62	665.29	0.22	388.52	0.08	67.39	0.05	25.53	100316.43	0	0	39.33	78.67	7.04	3891.43	0.1	0.99	0.03	41.61	3.21	0.35	28	0.96
LUNG1-404	74.2356	3	2	0	IIIa	squamous cell carcinoma	male	280	1	5278.59	42.62	5208.37	34.38	0.65	11.12	0.61	0.43	24.72	0.32	2230.1	20.92	36.38	25.47	213.11	1492.73	7.51	310.48	90.89	0.38	503.12	0.17	20.54	0.22	8.06	34935.18	0	0.01	35.74	71.48	8.82	-11508.6	0.03	0.99	0.01	153.99	4.27	0.22	73.41	0.94
LUNG1-407	73.2877	2	0	0	II	squamous cell carcinoma	female	340	1	64433.1	93.14	64121.01	85.49	0.51	31.41	0.54	0.24	84.56	0.37	15072.73	46.04	86.7	54.96	46.61	1342.48	7.21	2561.08	1791.57	0.24	254.86	0.11	32.87	0.02	11.71	50993.53	0	0	36.61	73.23	7.78	-2880.29	0.04	0.99	0.01	31.94	3.38	0.31	18	0.95
LUNG1-409	71.7096	4	0	0	IIIb	squamous cell carcinoma	male	2802	0	63611.98	80.51	63436.75	61.69	0.58	36.59	0.8	0.21	76.55	0.59	13259.62	49.28	62.5	79.16	11.78	1799.21	6.11	1254.91	5948.39	0.1	158.7	0.06	102.73	0.08	24.93	189848.72	0	0	42.53	85.05	4.47	-610.9	0.22	1	0.1	7.14	2.05	0.47	5.45	0.98
LUNG1-412	67.2247	4	0	0	IIIb	squamous cell carcinoma	male	243	1	47741.89	63.22	47624.71	53.76	0.76	34.47	0.7	0.17	48.81	0.64	8330.34	37.6	63.1	61.76	17.94	1766.89	6.31	657.09	5601	0.09	117.28	0.04	225.11	0.12	58.63	415193.06	0	0	42.16	84.33	4.04	-1356.68	0.39	1	0.18	12.06	1.97	0.36	10.3	0.98
LUNG1-418	53.6712	2	0	0	I	adenocarcinoma	male	346	1	94782.83	146.33	94588.64	77.26	0.57	40.25	0.96	0.19	145.9	0.52	17533	73.87	101.97	118	42.39	1691.34	6.82	1954.26	6386.31	0.15	207.18	0.06	101.64	0.07	30.2	183819.32	0	0	41.2	82.4	5.68	1901.12	0.15	1	0.07	27.42	2.62	0.41	21.92	0.99
[truncated: 811 more columns]
