# Supplementary material for: Risk Score Generated from CT-Based Radiomics Signatures for Overall Survival Prediction in Non-Small Cell Lung Cancer
Source: Cancers (Basel). 2021 Jul 19;13(14):3616. doi: 10.3390/cancers13143616 (PMC8304936; doi:10.3390/cancers13143616)
Supplement: Supplementary file 1 [file cancers-13-03616-s001.zip › Supplementary-Table-S3-Validation-set-LUNG2-Radiogenomics.csv]

ID	age	gender	Histology	Pathological T stage	Pathological N stage	Pathological M stage	Stage	deadstatus.event	Survival.time	ori-shapeVoxelVolume	ori-shapeMaximum3DDiameter	ori-shapeMeshVolume	ori-shapeMajorAxisLength	ori-shapeSphericity	ori-shapeLeastAxisLength	ori-shapeElongation	ori-shapeSurfaceVolumeRatio	ori-shapeMaximum2DDiameterSlice	ori-shapeFlatness	ori-shapeSurfaceArea	ori-shapeMinorAxisLength	ori-shapeMaximum2DDiameterColumn	ori-shapeMaximum2DDiameterRow	ori-gldmGrayLevelVariance	ori-gldmHighGrayLevelEmphasis	ori-gldmDependenceEntropy	ori-gldmDependenceNonUniformity	ori-gldmGrayLevelNonUniformity	ori-gldmSmallDependenceEmphasis	ori-gldmSmallDependenceHighGrayLevelEmphasis	ori-gldmDependenceNonUniformityNormalized	ori-gldmLargeDependenceEmphasis	ori-gldmLargeDependenceLowGrayLevelEmphasis	ori-gldmDependenceVariance	ori-gldmLargeDependenceHighGrayLevelEmphasis	ori-gldmSmallDependenceLowGrayLevelEmphasis	ori-gldmLowGrayLevelEmphasis	ori-glcmJointAverage	ori-glcmSumAverage	ori-glcmJointEntropy	ori-glcmClusterShade	ori-glcmMaximumProbability	ori-glcmIdmn	ori-glcmJointEnergy	ori-glcmContrast	ori-glcmDifferenceEntropy	ori-glcmInverseVariance	ori-glcmDifferenceVariance	ori-glcmIdn
R01-123	69	Male	Adenocarcinoma	T1a	N0	M0	I	0	1456	2690.129974	24.68249322	2666.158783	18.9375442	0.751603603	11.80467638	0.926032238	0.464016333	23.89160816	0.623347793	1237.141223	17.53677643	20.97193632	20.52004174	65.52673264	288.5121466	7.074513057	517.5511748	109.0111509	0.332173639	108.3174061	0.20611357	10.05615293	0.123635354	2.388701502	2486.699323	0.006296955	0.013665568	15.92324441	31.84648882	9.067267151	1881.133218	0.012231604	0.980543898	0.002885778	42.63835285	3.767904554	0.213038442	18.38558466	0.908515601
R01-125	76	Female	Adenocarcinoma	T1a	N0	M0	I	0	1370	868.8812256	14.92494242	857.6288223	11.38360237	0.821972502	10.11613505	0.946338619	0.619241964	13.50659019	0.888658504	531.0797563	10.77274255	13.26653597	14.34184356	207.0356428	1202.379801	7.006905315	307.5263158	58.65576102	0.435983182	387.1356184	0.218724264	12.60312945	0.028584431	4.774277684	21699.90896	0.005065592	0.00803728	34.07700904	68.15401808	8.812216028	-12784.0357	0.025518461	0.958833478	0.005425665	129.1598118	4.31843303	0.213586379	68.44584658	0.88495086
R01-126	65	Female	Adenocarcinoma	T3	N0	M0	II	0	1521	10388.25989	51.84304598	10336.96747	33.1019694	0.467269673	16.61987213	0.984572139	0.475100492	42.4794585	0.502081068	4911.098328	32.59127682	41.98221175	41.84591166	166.1424159	317.7970256	7.240904518	3011.460321	882.7860797	0.332367762	131.06591	0.179146955	13.12944676	3.153413963	3.782077196	3269.537537	0.02368124	0.14046026	13.12142749	26.24285498	9.085166723	19777.41376	0.017315601	0.977876775	0.004643532	71.20693389	3.978074584	0.22539767	39.14726091	0.913387047
R01-127	73	Male	Adenocarcinoma	T1b	N0	M0	I	0	1425	10633.95668	42.37986498	10597.37487	28.93148848	0.52298622	20.91433097	0.937552321	0.42097966	41.21176859	0.722891634	4461.279265	27.12478418	38.72575161	42.10416869	94.9156163	307.5269769	7.690455001	3451.925752	919.344732	0.266400471	132.2403687	0.154303596	16.89495329	0.336906093	4.669816614	2893.37115	0.004473654	0.018046212	15.04668618	30.09337236	9.166722662	8231.076079	0.011864639	0.993291471	0.003364284	48.01700102	3.661575911	0.264945022	27.56701087	0.95159566
R01-128	73	Female	Adenocarcinoma	T1a	N0	M0	I	1	328	3693.604605	29.11583317	3669.73107	22.06746347	0.550631856	15.87937249	0.77227287	0.569392023	26.2642207	0.719583042	2089.515596	17.04210335	25.56372544	24.74729815	165.2469519	719.0218602	7.961071111	1147.355439	350.9588019	0.243281179	124.7136156	0.120583861	47.2225959	0.322328	21.43455858	58428.7011	0.002032354	0.011528963	25.19282556	50.38565113	8.587466809	-4892.394122	0.053690626	0.986633401	0.008229093	25.17586503	3.31941888	0.299926591	13.18270587	0.930872361
R01-129	79	Male	Adenocarcinoma	T2a	N0	M0	I	0	66	18891.67786	61.83814598	18824.52393	43.80098362	0.484790765	26.33853488	0.72321728	0.374991813	48.67839543	0.601322909	7059.04235	31.67762825	47.14460229	59.16430545	223.6000455	911.7260386	7.656026919	5363.168793	1074.265424	0.319432742	267.5971373	0.175438953	13.02662741	0.165412244	3.493743916	13739.42044	0.004230646	0.012140761	26.23251627	52.46503254	9.381705652	448.4228155	0.010327708	0.989370189	0.002931498	50.04261035	3.748038076	0.240809789	27.42036878	0.937628468
R01-130	81	Male	Adenocarcinoma	T2a	N1	M0	II	0	258	44726.35446	63.72995035	44588.64699	50.06713741	0.540781441	32.27598083	0.828151105	0.252185966	63.04962994	0.644654009	11244.631	41.46315517	55.94268771	56.77698078	237.472308	1724.969951	7.707032238	7022.470181	569.2947279	0.46848452	782.4521419	0.269845918	6.393252382	0.006814562	1.58006421	11887.33546	0.000643483	0.001228825	39.69581646	79.39163291	10.64939878	3406.458976	0.002946484	0.983815505	0.000951534	110.4824704	4.372328219	0.153658386	54.16148618	0.919540857
R01-131	68	Female	Adenocarcinoma	T2a	N0	M0	I	0	1282	8399.486451	43.1865838	8353.223819	30.15918228	0.56700916	18.37100324	0.807335981	0.420348346	43.1865838	0.60913466	3511.263819	24.34859302	29.42249089	39.90640848	135.5200908	297.3252685	7.271641308	2732.476417	768.212043	0.350203756	147.8504233	0.185705887	12.82071497	1.398973909	3.914258854	1846.421367	0.020243725	0.065961889	13.11124605	26.22249209	9.230977531	14922.82323	0.016240215	0.979504512	0.004467267	79.5149056	4.030373615	0.221781723	45.10592354	0.917332327
R01-132	62	Female	Adenocarcinoma	T1a	N0	M0	I	0	1282	15233.23059	40.21973338	15178.48778	31.07077404	0.732827565	24.83697388	0.930190791	0.266525946	36.29787047	0.799367723	4045.460808	28.90174788	35.54404178	37.92604659	112.6557382	368.6090061	7.983109803	1554.228722	439.6674239	0.197010663	84.99880781	0.12610375	25.82709939	0.61666222	7.444747527	8365.034483	0.001976885	0.016228708	17.05789934	34.11579867	8.936610898	5913.994428	0.01253135	0.984231186	0.003710725	28.97157328	3.354474276	0.293341863	14.18876858	0.924518325
R01-146	81	Female	Adenocarcinoma	T2b	N2	M0	IIIA	1	276	74372.77222	97.62837102	74337.31556	68.73987974	0.403061111	38.20768258	0.668257157	0.285349819	60.32550257	0.55582993	21212.13958	45.93591661	84.63905441	75.30151794	177.0288723	1230.376479	8.074800079	17669.81307	17364.96076	0.135437122	136.5234979	0.073411328	61.11430186	0.163168889	16.95910066	88784.35876	0.000406726	0.003246267	32.84802358	65.69604717	7.716207623	-14947.77759	0.057825411	0.997836777	0.017126969	17.30181616	2.796888657	0.404319836	11.69709732	0.975377919
R01-145	77	Male	Adenocarcinoma	T2a	N0	M0	I	0	763	24553.64668	54.92218453	24492.88631	37.58827591	0.492913703	30.10719608	0.90597454	0.33783132	48.083128	0.800973052	8274.464122	34.05402096	47.81163549	53.83830183	244.0703834	1127.581444	7.643996412	11523.07805	1984.662995	0.343163116	351.0483861	0.191429156	11.10113797	0.065741753	2.863155634	14098.48411	0.002677005	0.007081412	30.82541688	61.65083376	9.668628508	-12828.58829	0.00872428	0.991216082	0.002580635	69.46044969	3.948071438	0.216490032	38.77102695	0.943659767
R01-144	80	Male	Adenocarcinoma	T1a	N0	M0	I	0	1009	5184.012286	40.66932385	5136.479285	27.31542983	0.516252914	13.38566575	0.971502466	0.542916568	38.57031744	0.490040458	2788.679704	26.53700743	35.50716696	38.52303197	202.4445984	664.9359284	7.375671192	1770.629493	217.4216508	0.457925601	300.1287862	0.251545602	7.53075721	0.120739659	2.095148817	5574.081546	0.009681614	0.016739993	23.14880951	46.29761903	10.04077317	7937.867161	0.00683144	0.988316634	0.001650576	109.395923	4.350719146	0.172252945	53.88511727	0.931829727
R01-142	55	Female	Adenocarcinoma	T1b	N0	M0	I	0	1148	23776.76027	62.71224326	23698.74529	44.36735913	0.592881245	28.36558269	0.70070663	0.283971417	54.07450562	0.639334485	6729.766271	31.08850268	47.05996839	47.43730202	193.7719104	1140.596502	7.657423527	5675.773077	556.9166151	0.431506247	480.3101018	0.250674546	7.193357477	0.021470329	1.775536864	8707.038601	0.002298441	0.004093576	31.19493407	62.38986814	10.28188629	-5415.789472	0.00458977	0.990834212	0.001250449	74.1394467	4.148088976	0.166087736	33.14555097	0.935705753
R01-141	79	Male	Adenocarcinoma	T1b	N0	M0	I	0	1248	7704.986572	46.32595115	7665.564537	35.31456731	0.573454411	16.99871251	0.627030264	0.42769796	37.37160637	0.481351289	3278.546314	22.14330246	45.98318307	29.4539539	246.3054643	776.5052133	7.651259792	3283.199872	287.2306705	0.473987788	383.74432	0.263330115	7.221206288	0.979354625	2.076445067	5002.359079	0.014333311	0.04518887	23.64524083	47.29048165	10.6053397	7218.591284	0.005356254	0.977748333	0.001016827	139.4388923	4.535996748	0.150952198	68.62456533	0.907783891
R01-118	80	Male	Squamous cell carcinoma	T2a	N0	M0	I	0	1476	38623.03162	75.67308647	38476.21123	49.53340344	0.378293603	34.58400609	0.831427194	0.378667205	75.00724249	0.698195636	14569.67936	41.18341861	68.30363799	67.042904	273.8857461	1043.902481	7.522705456	8594.20001	1399.871743	0.402242204	364.2007879	0.205416129	11.47851236	2.308517619	3.760692375	13263.10794	0.011791808	0.0674883	29.05312297	58.10624594	9.806393827	-13713.00631	0.011983251	0.989195594	0.002799322	111.1955758	4.270035602	0.193573849	62.80008546	0.938809281
R01-137	50	Female	Adenocarcinoma	T2a	N0	M0	I	0	69	18857.2073	56.65614756	18804.88114	44.11685569	0.453445175	19.1388981	0.836993391	0.401053652	51.22120118	0.433822805	7541.766259	36.92551664	46.71751687	54.29575401	106.8248563	264.4910945	7.240218931	6715.990165	1514.066627	0.356380672	126.610294	0.201379015	10.76545727	1.714295563	2.98244479	1807.517121	0.014553398	0.066740449	12.80819581	25.61639163	9.37182342	11885.80782	0.009104279	0.98456471	0.002950248	64.66234106	3.993303127	0.202414129	32.40652091	0.922580977
R01-117	65	Male	Adenocarcinoma	T3	N0	M0	II	1	1083	14801.2619	51.56273674	14750.22697	51.39484396	0.539366567	21.5212993	0.491925527	0.365595241	34.33813719	0.418744326	5392.612788	25.28243572	44.38607091	48.42143131	207.5046002	375.0022964	7.262543816	4285.539685	1281.277567	0.323474041	165.6736219	0.178929468	14.77662728	5.183575364	4.905261391	3126.197737	0.020577351	0.119111619	13.07953488	26.15906975	8.985517288	35906.61051	0.019477977	0.985762606	0.004455109	77.81899227	3.943650581	0.218943671	46.98661413	0.932414809
R01-115	67	Male	Adenocarcinoma	T1a	N0	M0	I	0	1555	765.9912109	13.58207113	749.0475972	10.98569205	0.798191331	9.359826533	0.97322909	0.667125149	12.88470508	0.852001539	499.70849	10.69159508	13.35000585	13.35000585	195.4897333	1121.309761	6.950488567	276.4302789	31.37649402	0.511718594	430.6948174	0.275328963	7.621513944	0.021857399	2.473496452	12177.3755	0.009792322	0.011205369	33.37803409	66.75606818	9.106821317	-9122.527353	0.014419742	0.954489358	0.002994018	140.7623634	4.495212833	0.159334874	65.02679352	0.870632608
R01-140	46	Female	Adenocarcinoma	T1b	N2	M0	IIIA	0	118	7139.533997	34.38964532	7099.030495	28.13393122	0.706039907	15.46663902	0.883054738	0.356387006	33.76464526	0.549750367	2530.002224	24.84380125	29.49785231	31.86207229	241.4710035	1142.78023	7.282786847	2186.67437	490.7998788	0.360033079	352.5672824	0.189273294	11.6898641	0.103917189	3.297275667	15814.8403	0.009478351	0.018791847	31.11658283	62.23316567	9.209346425	-18201.86836	0.013601838	0.980769761	0.003811156	89.88977565	4.030479352	0.217231133	52.17918588	0.921799997
R01-121	72	Male	Squamous cell carcinoma	T1b	N0	M0	I	0	1209	8261.674813	32.66261312	8224.244093	25.61095458	0.739228635	20.35611358	0.882075257	0.324095757	30.1625061	0.794820572	2665.442618	22.59078933	30.01465432	30.93837639	222.8551219	1318.389636	7.401571601	2246.090613	331.1459988	0.420130339	476.7528563	0.228679557	8.645693341	0.177229431	2.392129405	13565.07463	0.008929594	0.020266105	34.65595993	69.31191986	9.780926262	-18864.89278	0.009099678	0.977127959	0.002536396	103.8887558	4.271021727	0.178547414	54.46553572	0.90908765
R01-138	68	Male	Adenocarcinoma	T2a	N0	M0	I	1	14	2133.786793	22.08035619	2119.817066	19.03238565	0.758303858	11.80693911	0.736583489	0.496449104	19.08998853	0.620360438	1052.381283	14.01894103	20.43723719	19.69419878	298.2837075	946.1990577	7.424637479	704.5038869	169.8254417	0.343460232	270.9288133	0.165960869	15.54746761	0.887562741	4.910189081	18305.44759	0.014231371	0.053901841	26.8928179	53.7856358	9.038219274	-11134.78258	0.016640147	0.968448148	0.004330367	100.0868956	4.042550654	0.24183435	59.61560241	0.904372885
R01-114	71	Male	Squamous cell carcinoma	T3	N0	M0	II	0	1618	127893.5614	87.618089	127699.7968	61.57895141	0.611516353	53.59607298	0.920225124	0.157040853	79.3963543	0.870363521	20054.08508	56.6664982	75.6640425	81.72193886	186.270594	1383.849243	7.479862394	14371.86197	6416.859309	0.280249792	319.6068203	0.133959659	21.41055134	1.230339357	6.503401999	33169.28346	0.002880449	0.02153909	35.11817852	70.23635703	8.891034005	-19745.64521	0.025312924	0.984428553	0.007328452	90.13369412	3.86077574	0.272200932	59.53867642	0.936003862
R01-111	59	Male	Adenocarcinoma	T1b	N0	M0	I	0	1588	4348.162049	32.04603424	4309.539808	23.53920774	0.672432482	15.13374358	0.826984421	0.441935079	30.8579614	0.642916437	1904.536814	19.46655809	27.79321603	26.77500659	246.22644	1160.234012	7.406440611	787.3827519	156.2587209	0.385105705	355.7575178	0.190741946	12.76356589	0.126846078	4.111873301	19654.23692	0.008549844	0.019149378	31.58195113	63.16390227	9.288994164	-14223.99607	0.016609289	0.971295683	0.00400585	103.9660385	4.141674124	0.22435213	60.95688595	0.906211016
R01-116	54	Male	Adenocarcinoma	T1a	N0	M0	I	0	1612	1213.83667	18.37250196	1194.667816	14.77330399	0.735723223	10.79142171	0.794936515	0.619470465	16.60960283	0.730467722	740.0614281	11.74383879	16.00781059	16.64190869	349.1624509	1104.66939	7.363159564	466.8893778	40.3928347	0.537293236	574.7116753	0.293456554	7.802011314	2.478076824	2.837321498	7798.054683	0.021223047	0.090248443	29.50950301	59.01900602	9.906274673	-9024.040269	0.01441019	0.9519953	0.00165655	289.882978	4.96709165	0.129312494	147.9018945	0.872153104
R01-122	69	Male	Adenocarcinoma	T3	N0	M0	II	0	615	6606.109619	34.27658141	6567.029317	29.24896964	0.566450265	15.89948805	0.773546661	0.455896252	29.18081177	0.54359139	2993.884053	22.62544282	31.13974691	33.88653301	273.8837828	641.5413639	7.460004372	1743.099497	226.4801565	0.454456387	333.2045007	0.243585732	8.457238681	1.364544045	2.592394723	4375.41308	0.020466719	0.074800309	20.04902898	40.09805797	10.15733279	19698.7762	0.008388889	0.976249117	0.00174242	178.2883788	4.61975234	0.160006734	96.4363458	0.909868018
R01-112	78	Male	Adenocarcinoma	T2b	N0	M0	I	1	417	182833.493	98.35392703	182670.9712	76.79339206	0.574644898	53.62061008	0.841310234	0.148318295	89.40210647	0.698245105	27093.44691	64.60706663	97.25697121	79.48934344	131.6480073	1542.221214	7.234611362	17583.16879	13004.94149	0.237031591	320.0105825	0.11464393	27.3051926	0.058445882	7.949713634	46811.87806	0.002030169	0.004587615	38.07804646	76.15609293	8.017028229	-11235.31098	0.038555045	0.996448428	0.01315921	48.78478619	3.419864909	0.31908725	33.52693334	0.969047164
R01-124	72	Male	Squamous cell carcinoma	T1a	N0	M0	I	0	1370	5906.814529	39.72629966	5859.379212	33.75403451	0.552537316	16.28564499	0.548852978	0.485480707	29.81314467	0.482479953	2844.615562	18.52600235	30.71107265	38.61478754	315.1586472	1052.618163	7.693483287	769.0157417	190.2149344	0.33581695	302.6621434	0.155199948	19.03430878	3.480714376	6.641919597	22669.1441	0.014170856	0.082011819	28.60400159	57.20800319	9.132167801	-16769.36845	0.022000704	0.982766255	0.004476933	132.8423116	4.083483616	0.250033633	87.76016349	0.933654993
R01-113	78	Male	Adenocarcinoma	T1b	N1	M0	II	1	667	40758.20057	65.35865381	40618.00993	55.16255737	0.466097391	31.06686013	0.670615359	0.301833824	51.9023688	0.563187452	12259.88925	36.99285824	56.66479895	60.5016889	252.2059695	686.2270452	7.910494138	9123.353675	1183.974526	0.41029565	307.881501	0.204766102	16.44944451	7.250789224	7.397118644	6987.293547	0.013768158	0.077337774	21.42629535	42.85259069	10.38659099	11076.96835	0.021389291	0.985130889	0.001778802	150.1504609	4.472742748	0.182636314	85.48017046	0.929669829
R01-139	65	Female	Adenocarcinoma	T2a	N0	M0	I	0	1272	54118.93275	85.76792099	53992.06083	68.34371088	0.427534603	26.76313611	0.754081801	0.299274389	74.65290118	0.39159618	16158.44099	51.53674859	79.92294583	75.15582786	244.2201718	567.3328101	7.487396328	11422.85586	2756.316786	0.340486446	199.5710114	0.177538947	12.94811937	0.393337277	3.659551044	7581.925474	0.016264657	0.038656343	18.4802735	36.960547	9.376627336	24186.30186	0.011935093	0.988813163	0.00347123	76.90404681	3.942325808	0.230438591	45.92539233	0.939709688
R01-135	69	Female	Squamous cell carcinoma	T3	N0	M0	II	0	21	40865.84473	110.8018812	40707.5901	104.7269794	0.297251322	25.28864666	0.454687377	0.472935447	84.42186199	0.241472129	19252.06231	47.6180355	73.86643351	103.7794398	267.3795436	597.5950732	7.426316296	15616.59476	2268.7265	0.419504805	283.7869791	0.23615707	8.017934914	0.970911327	2.089864612	3940.226576	0.021652677	0.070991933	18.40134597	36.80269194	9.928871518	27906.76044	0.006467282	0.978468307	0.002057547	97.4920726	4.233100956	0.176240432	51.36598809	0.911400037
R01-119	67	Male	Squamous cell carcinoma	T2a	N1	M0	II	1	159	39194.7317	73.02425447	38983.73788	52.60901133	0.359875851	34.11776162	0.803233559	0.39631173	57.76734535	0.648515544	15449.71262	42.25732338	68.74532002	62.60156422	64.05944932	126.0183045	6.642134199	7190.978357	3288.183661	0.308173061	78.4844093	0.170281278	13.62254322	2.392122875	3.605610506	681.2110585	0.028265489	0.125132812	7.706580047	15.41316009	7.995111496	9084.487899	0.016752248	0.990584816	0.007222634	58.45166439	3.697421672	0.242599357	36.50918765	0.945189711
R01-134	62	Male	Adenocarcinoma	T1b	N0	M0	I	0	20	12817.65778	43.64831211	12791.05671	37.87890237	0.587810977	20.64656951	0.68207426	0.351785249	43.0262788	0.545067788	4499.705064	25.83622431	39.06982643	40.77594568	246.67341	1502.419028	7.695262951	9319.175279	606.8540359	0.535906547	829.1677441	0.316193644	5.132256642	0.079724209	1.276289541	7519.302548	0.005431613	0.010535473	36.17861301	72.35722603	11.03829543	-8249.037231	0.00295615	0.986632162	0.000791609	154.1186216	4.646087554	0.12103339	67.42269089	0.923175631
R01-093	83	Male	Squamous cell carcinoma	T2a	N0	M0	I	1	47	8648.83192	34.85027711	8588.844348	26.24645575	0.611617588	19.63882262	0.961942641	0.386093581	31.85958523	0.748246651	3316.09767	25.24758495	33.12499352	33.67613159	268.451894	1143.441108	7.373530928	1923.769677	309.8712739	0.431821458	389.0295882	0.21477835	11.28982918	1.704723367	3.842786088	15620.46779	0.01365395	0.064621885	32.11740665	64.2348133	9.746174205	-17510.70956	0.013385606	0.964206492	0.003196803	167.0089687	4.504639893	0.18458577	94.74039689	0.894464262
R01-098	66	Female	Adenocarcinoma	T2a	N0	M0	I	0	1378	19830.32384	48.28048192	19784.20732	34.43621027	0.618200292	27.15045736	0.935099838	0.289233572	46.25156247	0.788427564	5722.256945	32.20129465	44.70056757	44.26828071	216.349154	928.6525867	7.798875531	5707.60112	1288.21488	0.298836497	226.3222571	0.152202697	18.92757333	0.117648348	6.248276693	24015.35008	0.002129722	0.007290725	27.82608876	55.65217753	9.33537032	-4814.201802	0.020142851	0.988158418	0.003984696	50.08876986	3.754966255	0.258763153	26.1108496	0.93418247
R01-099	51	Female	Adenocarcinoma	T4	N2	M1a	IV	1	952	47772.81169	87.87178478	47640.80974	62.57968648	0.42333793	33.76773683	0.701804337	0.315116079	59.90878483	0.539595813	15012.38518	43.91869538	65.48568915	82.81341899	229.0131575	827.4818673	8.142543616	6071.824557	5189.152983	0.159349342	103.7276901	0.069506669	79.00375475	0.665362127	27.66550285	92837.73323	0.000905376	0.009177494	25.1879705	50.37594101	7.759415204	-2783.404923	0.075045634	0.996355562	0.016944528	18.95576382	2.917317601	0.368658068	12.09690064	0.967370246
R01-100	74	Female	Adenocarcinoma	T1b	N0	M0	I	1	867	22143.04561	47.98991522	22060.34312	39.40991908	0.676325679	26.27381996	0.79395648	0.254951454	46.09066249	0.666680383	5624.316552	31.28976064	42.01365542	44.8710166	118.0563436	482.8816609	7.618214597	8741.54569	1023.496043	0.382602604	214.424691	0.230598968	8.251081566	0.158840511	1.969914814	3093.87533	0.008215336	0.019239152	19.61569486	39.23138972	10.08513941	4192.320939	0.003626711	0.994720023	0.001240932	62.16835362	4.025662772	0.177576719	26.93608862	0.949773982
R01-097	70	Male	Adenocarcinoma	T1b	N0	M0	I	1	1352	4241.455557	47.93145203	4197.529473	33.29722436	0.508510492	12.69049897	0.531018654	0.589548613	47.93145203	0.381127833	2474.647678	17.68144726	24.20821706	47.83200908	288.8151091	1014.239081	7.361963623	1791.484827	144.0338537	0.557306627	518.9037643	0.314240454	6.76144536	2.269179557	2.366976304	6626.107876	0.021135535	0.092612168	29.72344129	59.44688258	10.57048198	-7811.683643	0.013623352	0.953062195	0.00126162	261.3754735	4.979105544	0.118413018	123.0846841	0.868827713
R01-096	70	Male	Adenocarcinoma	T1b	N2	M0	IIIA	0	1838	6051.635742	40.79561529	6014.696757	27.85445716	0.540975176	14.85306567	0.881122367	0.49155133	31.10317068	0.533238382	2956.532192	24.54318524	31.27499001	40.67574955	241.3680451	980.8487141	7.506288969	2449.857035	168.6437216	0.530215222	463.5974046	0.308857417	5.458900656	0.203383432	1.428586251	6532.135149	0.012392555	0.026710278	29.55049727	59.10099453	10.76265264	-2958.652055	0.003962816	0.968746848	0.000890246	180.2488134	4.736037909	0.131088083	84.47113475	0.890048465
R01-103	80	Male	Adenocarcinoma	T2b	N0	M1b	IV	1	210	69207.98283	86.31233422	68854.63607	62.12700399	0.38598908	37.15228921	0.834472031	0.305678371	76.31603092	0.598005486	21047.373	51.8432472	85.88852001	74.23911006	318.3656632	1066.920814	7.65131071	19370.42658	2725.48173	0.388352881	393.7245732	0.209287838	9.984873695	0.577130497	2.798924401	11988.87319	0.011611228	0.036572925	28.31855044	56.63710088	9.943786212	9379.208063	0.007643216	0.995988152	0.002114533	96.19084752	4.167144113	0.193935343	54.36991085	0.961297549
R01-105	81	Female	Adenocarcinoma	T1b	N0	M0	I	0	791	17583.62303	51.7056668	17506.80521	41.47597455	0.550766763	24.31375707	0.732048118	0.338153667	46.85535003	0.586213039	5919.990372	30.36240911	49.7397441	47.17391974	194.6890823	1454.493131	7.698463083	2990.875778	638.320418	0.337910767	432.716443	0.175582704	13.63379124	0.032864185	4.032306437	23660.4808	0.001948377	0.00408209	36.91872082	73.83744164	9.370999711	-11676.20394	0.014831738	0.994449116	0.003909065	69.79245875	3.847903392	0.247308394	41.36196666	0.956906454
R01-107	83	Female	Adenocarcinoma	T2a	N0	M0	I	0	1488	38212.2345	66.34721641	38150.3849	46.42658884	0.524588297	32.99980963	0.892605936	0.273841471	56.41236333	0.710795483	10447.1575	41.44064878	59.54929189	52.13466871	224.0980736	1073.29728	7.756458084	15277.10496	1429.580231	0.426089149	456.9772994	0.247066419	7.312934631	0.043841283	1.789818934	8129.973445	0.004593518	0.008232912	29.55247788	59.10495576	10.45520303	-2828.5465	0.003523268	0.990833455	0.001123059	81.41790667	4.196345011	0.163911293	37.72133533	0.936579963
R01-094	63	Male	Adenocarcinoma	T1a	N0	M0	I	0	1794	3526.354063	32.00623154	3492.519009	21.09399667	0.700209068	14.07339602	0.880131653	0.45520826	31.09326143	0.667175417	1589.823501	18.56549415	26.57813168	21.97470882	236.7789716	1072.600128	7.294158143	821.6534653	88.83008623	0.493267713	416.308207	0.262425252	8.534334079	0.160216422	2.943850662	12993.00256	0.013440563	0.027363942	31.32155725	62.64311449	9.931959459	-9536.033855	0.012234817	0.96318416	0.002397536	171.6552793	4.635747866	0.166989338	86.67553522	0.886125341
R01-110	59	Male	Adenocarcinoma	T1a	N0	M0	I	0	763	4231.262207	40.22671347	4197.406769	32.51640377	0.558723289	14.42051571	0.500628018	0.536570753	23.07003603	0.443484335	2252.205712	16.27862278	37.52635792	29.89279347	142.9476223	943.9621349	7.797109861	795.548864	232.8315903	0.274024372	267.7687593	0.143445522	20.05986296	0.049356136	6.265858026	19650.63361	0.001340895	0.004187278	28.58690232	57.17380464	8.888107517	3505.985807	0.019507322	0.993424592	0.004842632	37.86465525	3.508806301	0.29000974	20.83969972	0.951636112
R01-102	73	Male	Squamous cell carcinoma	T1b	N0	M0	I	0	375	16845.88942	58.38517445	16687.61513	38.0238836	0.474486521	22.7061711	0.924101675	0.398837042	49.36327748	0.597155497	6655.639059	35.13793453	52.42134951	49.86536057	246.9284252	1177.989382	7.469063256	6944.743161	665.6403162	0.474236122	512.1687629	0.269113507	6.563124855	0.118100148	1.700113767	8777.217391	0.009915263	0.020018734	31.86661415	63.7332283	10.27629523	-14429.42055	0.004728587	0.982719092	0.001422764	105.6130629	4.371410599	0.151846961	49.06478962	0.915365128
R01-108	77	Male	Squamous cell carcinoma	T3	N0	M0	II	0	1849	740.68889	17.00623959	726.0246302	13.47835228	0.825066306	7.909862113	0.76096238	0.65214598	12.74962122	0.586856757	473.4740437	10.25651903	15.32365854	16.54922993	168.0449239	640.1397516	7.155886508	185.8861284	32.03312629	0.386213887	205.8470299	0.192428704	14.39751553	0.170601088	5.210215655	14055.66977	0.005300211	0.013843624	23.3449818	46.68996359	8.797876826	-2073.474455	0.018732065	0.96472982	0.003912151	71.1073298	3.992805173	0.215584354	31.10858029	0.8857461
R01-091	64	Female	Adenocarcinoma	T2a	N0	M1b	IV	1	985	1138.175171	20.32550853	1120.085617	15.10020299	0.568415802	10.2369697	0.823598801	0.819220682	20.32550853	0.6779359	917.5973027	12.43650908	15.41528204	20.13868883	155.2545123	706.3140034	7.161346815	598.2620275	69.75	0.465885609	268.5650641	0.256985407	8.926975945	0.027211374	3.103295751	10779.7994	0.002811999	0.005219369	26.09812624	52.19625248	9.627278858	1973.673804	0.01299484	0.962673213	0.002014556	93.93713909	4.271438265	0.173728489	39.75473796	0.878369407
R01-106	63	Male	Adenocarcinoma	T2b	N0	M0	I	1	225	27675.40039	74.78805992	27493.10099	67.58006615	0.523698589	26.91623109	0.438280282	0.305957764	47.37648415	0.398286546	8411.727696	29.61901042	59.37184202	64.72646773	246.1609814	757.2218379	7.640982959	3220.284155	556.9112648	0.393536482	280.3821741	0.192037936	14.73403304	0.550330392	5.52458707	16801.87769	0.00743685	0.023780068	23.12839135	46.2567827	9.796611229	11943.14826	0.015943454	0.985428386	0.002869048	113.1221142	4.240703267	0.218473438	65.05875505	0.931124298
R01-101	74	Male	Squamous cell carcinoma	T2a	N0	M0	I	1	1491	10399.37634	47.26000362	10333.49903	30.680153	0.459512469	20.02028938	0.948230767	0.48317489	47.26000362	0.652548551	4992.887255	29.09186502	41.82891879	45.32226563	198.6654704	1014.428799	7.615082741	2912.724918	969.8502104	0.296794115	212.4927698	0.136172273	23.93408135	0.070049197	8.37162808	35542.50425	0.002104891	0.00571942	30.34996976	60.69993953	8.809570676	-10326.00259	0.034436853	0.982773018	0.007631516	47.77164239	3.648637699	0.289604311	27.26770901	0.925633305
R01-092	73	Male	Squamous cell carcinoma	T2a	N0	M0	I	1	861	13934.23462	75.6412205	13849.18499	40.0677621	0.444340875	21.14186818	0.732468925	0.453203358	75.1587675	0.527652833	6276.497146	29.34839065	64.350771	38.6276578	230.7636218	833.0494057	7.640335342	6257.088788	495.1073266	0.499284754	391.6573956	0.277500833	7.589941458	1.882260407	2.570656449	6388.312844	0.013747866	0.059424076	25.68183647	51.36367293	10.74951795	616.1814497	0.0090685	0.986865296	0.000910502	156.1504792	4.656549747	0.136145466	72.21558846	0.92577468
R01-095	74	Male	Adenocarcinoma	T1a	N0	M0	I	0	1834	2263.641357	27.46668792	2234.077454	21.10610623	0.62933616	12.49291074	0.651927964	0.587807826	25.43565718	0.591909782	1313.20821	13.75966087	18.65143363	24.50735301	172.7282187	683.744186	7.304055776	888.2450286	72.79710145	0.508173421	320.4868324	0.299374799	5.509605662	0.086574843	1.353064589	4621.140883	0.012867015	0.022072646	24.83753355	49.67506709	10.24444014	4188.635686	0.003680274	0.967243168	0.001074205	121.0895429	4.487225766	0.13564377	51.96084717	0.883483648
R01-109	69	Male	Adenocarcinoma	Tis	N0	M0	Tis	0	1840	4392.242432	39.91445932	4340.934753	29.65712968	0.432543456	14.64300565	0.672912331	0.685372422	37.41037467	0.493743185	2975.156966	19.95664827	28.35367109	36.02435157	165.6116641	523.2728852	7.7157736	852.6960222	213.0350877	0.279363361	128.1801886	0.148114647	23.61212437	0.315399333	9.079037538	20820.46552	0.003241144	0.015515976	20.36076039	40.72152077	8.917470288	5920.270468	0.019775058	0.992347673	0.004162163	35.68548261	3.544322948	0.273483775	17.67641144	0.945530798
R01-090	76	Female	Adenocarcinoma	T2b	N1	M0	II	1	477	161262.6168	86.49875834	161186.2795	69.73602932	0.669976785	50.90921818	0.933353916	0.132632009	77.11162008	0.730027486	21378.46	65.08839609	84.44068008	79.84235492	73.18896965	1800.473125	6.783167483	47512.19465	13546.5464	0.352306979	594.6658877	0.205006902	9.751686019	0.009857593	2.337162794	18476.41321	0.000932888	0.001690563	42.11941833	84.23883666	8.71789791	-7036.056007	0.010123957	0.992870257	0.004412659	47.53612324	3.825466412	0.197551228	21.65961861	0.942939781
R01-104	76	Male	Adenocarcinoma	T1b	N0	M0	I	0	1458	14614.87974	54.43895373	14554.3905	42.72337432	0.522979044	20.0433067	0.699057933	0.378734757	43.96510703	0.469141471	5512.253553	29.86611373	54.06807279	39.05531049	241.6971047	938.7633107	7.668454478	5399.511886	380.6238572	0.488552747	482.3067318	0.290390012	5.624287405	0.149273702	1.308959327	4965.850543	0.011636146	0.024612408	26.76826356	53.53652712	10.65632255	1357.667315	0.002278718	0.987941559	0.00083701	93.88427796	4.329021388	0.141931049	39.69173901	0.925359706
R01-088	68	Male	Adenocarcinoma	T2a	N0	M0	I	0	1823	31389.61792	64.53257414	31280.77189	41.78194409	0.454450806	32.83101032	0.973325282	0.337731389	63.40169864	0.78577029	10564.49855	40.66742251	63.29359448	62.07354509	282.0603991	931.1116593	7.750049074	10355.11025	921.6685949	0.467590915	390.8961495	0.251685834	8.723306516	1.142338868	2.921019333	10489.62732	0.013842852	0.049534034	27.17304051	54.34608102	10.73382393	1793.545554	0.007055199	0.986463811	0.00115376	169.0136525	4.647831771	0.155700287	86.18594647	0.92827281
R01-083	68	Male	Adenocarcinoma	T1a	N0	M0	I	1	280	2218.62793	31.53618953	2169.354757	24.52750609	0.580592004	10.90907091	0.589809213	0.643432333	22.12469103	0.444768859	1395.832993	14.46654907	23.46040547	25.01757195	152.507081	592.5832187	6.934353134	406.9931224	46.06189821	0.515108116	226.7439862	0.279912739	15.71664374	0.07662744	8.425900944	20089.88996	0.012399346	0.020513799	24.22825632	48.45651263	9.128498808	-1884.234464	0.032360177	0.933939259	0.003964549	132.1275001	4.442146122	0.152927905	53.91774408	0.843669595
R01-085	70	Male	Adenocarcinoma	T1a	N0	M0	I	0	1952	1399.993896	22.41847209	1380.284627	17.25256098	0.695695184	10.2066367	0.695337752	0.624322391	17.46928107	0.591601253	861.7425983	11.99635697	18.75260399	15.9375	167.3974415	644.1117166	7.061572679	433.1798365	59.3880109	0.436729004	215.318399	0.236065306	10.18583106	0.055148089	3.58359183	11210.0485	0.004148008	0.008361235	24.74798317	49.49596634	9.370780944	94.09191559	0.013890943	0.959068273	0.002443453	95.92987037	4.237897876	0.181145165	41.33014592	0.8752782
R01-086	68	Male	Adenocarcinoma	T1b	N2	M0	IIIA	1	857	17629.24194	66.01446929	17512.70294	47.90536121	0.411225936	26.54112482	0.655376182	0.452848117	54.77671295	0.554032454	7930.594559	31.39603271	62.03026605	52.15661511	284.8223755	1199.97979	7.659146622	6966.052581	470.0876358	0.524515266	574.4655553	0.301469363	6.109101138	0.926855808	1.81676071	7724.107889	0.013550414	0.042115605	32.54183628	65.08367256	10.94431442	-10225.08795	0.005021303	0.991784919	0.000841212	187.9134395	4.747313764	0.130413113	92.99626136	0.941845622
R01-082	69	Male	Adenocarcinoma	T3	N0	M0	II	0	1867	2987.263543	30.80632833	2952.792009	24.03128277	0.578768339	13.25407703	0.617794539	0.582418382	28.69221632	0.551534313	1719.760343	14.84639526	20.361832	26.02964663	178.7789218	976.1811688	7.276304934	983.1097403	71.13766234	0.539908301	481.0370714	0.319191474	5.137012987	0.109562057	1.304062658	6054.281169	0.008113423	0.016688915	29.92512466	59.85024933	10.34225242	-3070.372213	0.005068778	0.960149533	0.001084026	150.1241269	4.640514001	0.131086186	64.77596079	0.873015052
R01-084	63	Male	Adenocarcinoma	T3	N0	M0	II	0	797	10379.91297	47.38795081	10336.42099	30.14906019	0.51251261	23.29506698	0.849976955	0.433167808	40.47250329	0.772663123	4477.404816	25.62600638	35.8801077	34.77359453	205.6221579	1217.123202	7.418940422	3445.238831	380.8594578	0.477537693	507.1487	0.260884358	7.213842193	0.378370046	2.035339881	10417.58769	0.008361173	0.024402209	33.20319159	66.40638318	10.22936784	-12663.32893	0.006782802	0.983257003	0.001753015	132.6169095	4.472949273	0.159320293	68.20847844	0.920581743
R01-087	68	Male	Adenocarcinoma	T1a	N0	M0	I	0	1916	3718.566895	31.06389899	3676.986694	22.67014635	0.567855161	15.82450117	0.7570907	0.551758706	22.99052964	0.698032598	2028.809422	17.16335698	27.96656765	24.68601657	116.6082167	579.7408699	7.242641643	1371.42224	145.3967993	0.474524835	290.4733157	0.281375101	5.826836274	0.091495168	1.32798117	3208.841403	0.008834835	0.016408752	22.82949386	45.65898771	10.04631975	5075.936437	0.004400588	0.980898232	0.001375976	99.91642979	4.330748574	0.154705799	45.91195713	0.910754654
R01-089	74	Male	Adenocarcinoma	T3	N0	M0	II	0	1794	106244.6683	68.5615538	106171.9564	57.21561298	0.675796218	49.42466044	0.927569387	0.151123416	67.84474252	0.863831704	16045.0687	53.07145107	65.47169933	68.47630355	48.01254308	1631.539634	6.688117553	21192.63074	45342.85823	0.121691482	143.3329828	0.07456995	62.09083808	0.038146826	14.35558378	109323.0069	0.000214149	0.000910686	40.33404906	80.66809813	6.077783897	-5036.048858	0.095238521	0.997562031	0.039063846	11.68112937	2.538631296	0.434904175	7.860466942	0.973685629
R01-071	72	Male	Squamous cell carcinoma	T1a	N0	M0	I	1	1425	2233.830897	23.65958346	2205.726693	19.44717688	0.613067119	11.85574994	0.808477435	0.605980805	22.85156965	0.609638613	1336.628036	15.72260368	23.06369804	20.5219109	244.917857	1129.999675	7.313275015	853.0694805	82.87662338	0.516527366	445.3716973	0.276970611	7.653246753	0.61112002	2.532136532	11258.29448	0.014878074	0.033034359	32.92616251	65.85232501	9.949580797	-12205.15758	0.009126583	0.954645779	0.00195476	186.5508511	4.670148147	0.155758463	95.07132903	0.875418888
R01-079	85	Female	Adenocarcinoma	T1b	N0	M0	I	0	1401	5713.882304	43.32297082	5662.548421	40.37549478	0.541392192	14.86490642	0.514324117	0.501150491	39.40917776	0.368166545	2837.788921	20.7660907	42.23987035	33.51307804	148.7191194	1031.836494	7.232125106	2208.978964	143.9198406	0.582178483	552.7880474	0.35202852	4.411952191	0.02137363	1.078345448	5394.072032	0.003183905	0.004912781	31.70461268	63.40922536	10.50739455	-1731.226448	0.002954254	0.969150409	0.000880959	163.2395409	4.643912382	0.116024889	61.73884918	0.885088163
R01-080	71	Male	Adenocarcinoma	Tis	N0	M0	Tis	0	2010	3212.028213	28.82513025	3172.998775	22.26722368	0.573077541	14.73692111	0.753760137	0.574267318	23.90220376	0.661821218	1822.149495	16.78414557	26.08287682	28.60648093	86.26916811	617.1120081	7.023058715	876.8264379	96.04204507	0.496765531	310.8930916	0.294929848	5.369323915	0.017465382	1.199375838	3155.996636	0.004222925	0.005639544	24.13766021	48.27532042	9.86775274	2110.140167	0.004801834	0.977236408	0.001425187	94.91191044	4.343427004	0.139675638	38.68379106	0.899197326
R01-073	70	Male	Squamous cell carcinoma	T1a	N0	M0	I	0	1976	2914.672852	32.20569874	2879.79126	27.22959375	0.528214939	11.6773886	0.703110336	0.643506752	27.33258701	0.428849167	1853.165119	19.14540881	25.99767117	25.99767117	186.4517012	1047.220505	7.247233597	797.1929891	69.50207312	0.54433706	448.9280376	0.300487369	7.582736525	0.034043314	2.755332917	11758.82925	0.010057383	0.014044111	32.01153179	64.02306358	9.924535586	-6172.537763	0.0107632	0.959510405	0.002038053	170.1423313	4.66261311	0.15338332	77.68319036	0.876869281
R01-075	86	Male	Adenocarcinoma	T3	N1	M0	IIIA	1	428	27764.0625	94.32523522	27660.49805	68.67074613	0.371367895	27.93303306	0.51176243	0.430585866	57.2446777	0.406767578	11910.2195	35.1431079	75.50869155	84.77921694	164.5298683	1211.966866	7.504961346	8812.644718	4567.746834	0.300086863	237.1379113	0.123989036	36.59114188	0.073015292	14.67948046	62703.07844	0.001711354	0.004323463	34.15668098	68.31336196	8.422909766	-11619.46484	0.051411882	0.981418972	0.014751601	54.22109617	3.656052582	0.308084039	32.75443226	0.926185287
R01-081	47	Female	Adenocarcinoma	T2a	N0	M0	I	0	1975	1162.523273	22.43983029	1152.831611	16.61138532	0.596019645	8.057956916	0.836001088	0.773811046	20.21702826	0.485086389	892.0738346	13.8871362	17.29256164	19.83881871	63.33793584	442.2672537	7.389495935	937.0212984	187.6233873	0.277827951	125.6926798	0.191894593	11.82162605	0.048819319	2.648778635	5117.524268	0.001717859	0.004801608	20.40868354	40.81736708	8.983985584	2259.328745	0.007770439	0.987652669	0.002767159	26.35796768	3.429572617	0.246894209	11.06207644	0.925128343
R01-072	70	Male	Adenocarcinoma	T2a	N0	M0	I	1	299	1687.705994	23.45129802	1656.806946	19.38019611	0.541596628	9.626993249	0.886095184	0.754601279	20.86990605	0.496743851	1250.228641	17.17269844	23.44075498	21.51276533	213.4518828	1249.226291	7.270386502	829.4064445	69.84291468	0.544312895	547.3492689	0.303700639	7.083485903	0.152329413	2.474595424	11938.75101	0.010807246	0.024703575	35.07603515	70.15207031	9.999797373	-9625.41609	0.009746786	0.952810548	0.001829654	192.0552985	4.738107038	0.148944123	92.18055754	0.869652716
R01-074	78	Female	Adenocarcinoma	T1b	N1	M0	II	0	910	9465.752605	53.29550755	9415.018895	33.51877405	0.365818341	19.34760384	0.791535783	0.626053696	50.48147245	0.57721693	5894.307373	26.53130907	37.47732245	49.72662084	194.9470982	1029.771017	7.701661951	6645.608674	515.2704214	0.475466331	431.7313303	0.273200768	6.652538541	0.020637781	1.805300482	8527.408756	0.003651844	0.005670063	30.87103879	61.74207757	10.66976972	201.7458917	0.004756568	0.978952928	0.000950788	103.9690274	4.366354448	0.154506579	47.0350574	0.906792195
R01-076	62	Male	Adenocarcinoma	T2a	N0	M0	I	0	1935	9530.034651	38.99902391	9479.877918	29.78471851	0.543533568	21.48905138	0.804290384	0.420394319	35.15751392	0.721479083	3985.286821	23.9555627	32.34005964	38.15816965	122.2105078	565.2805335	7.989821266	2889.285944	571.954039	0.260814998	128.3013663	0.15477212	27.56428112	0.111883293	12.13168992	30112.6104	0.001511526	0.006124958	22.32082705	44.6416541	9.324521318	3899.183928	0.028188474	0.987835612	0.002944744	32.26331482	3.55484514	0.256770225	15.56922334	0.930117372
R01-077	75	Female	Adenocarcinoma	T4	N2	M0	IIIB	1	1322	20274.833	66.33616859	20192.19101	53.53192795	0.441884713	24.04030158	0.618760118	0.401896291	56.33937374	0.449083426	8115.166678	33.12342208	58.34299328	52.87068465	192.9632394	874.4582642	7.505223721	7195.388483	524.186857	0.522745412	406.104629	0.298514292	6.555260538	0.525964747	2.083783243	7462.487222	0.00786855	0.027117786	27.4367069	54.8734138	10.79175146	-2516.28133	0.004477097	0.957073162	0.000810761	174.7228356	4.739184292	0.131805466	75.65849324	0.870046974
R01-078	74	Female	Adenocarcinoma	T2b	N2	M0	IIIA	1	1133	43456.21353	101.8228554	43343.96616	58.74856303	0.410350664	31.33043763	0.836618364	0.335495038	94.10956166	0.533297089	14541.68558	49.15012668	81.89970555	75.43890913	145.5020706	1079.113522	8.20722447	12496.64335	3090.68658	0.238388116	215.1850166	0.126811541	27.95302654	0.050092006	9.732096776	40440.63185	0.000514049	0.002237093	31.13611786	62.27223572	9.219288373	-2709.521316	0.020648589	0.991465487	0.003749788	29.11222847	3.432880873	0.296026868	15.20596337	0.943073062
R01-061	67	Male	Adenocarcinoma	T1b	N0	M0	I	0	2148	4631.04248	35.25160679	4574.712118	24.93921146	0.641800037	14.5638876	0.838039694	0.45390308	34.60505405	0.583975465	2076.475922	20.90004913	31.64747225	23.85052738	109.0434491	632.7670511	7.013829717	628.291598	126.2395387	0.408174743	177.8856482	0.207015354	22.31334432	0.03861305	10.9541124	25580.39341	0.003780142	0.006446581	25.35274122	50.70548244	8.731862214	-2313.746191	0.046227927	0.94908811	0.007072335	88.0225251	4.106509756	0.205664422	37.83243089	0.865880194
R01-065	80	Male	Squamous cell carcinoma	T2b	N2	M0	IIIA	1	346	91194.21387	90.81099583	91073.78483	65.65652697	0.573362633	35.20449459	0.907398901	0.187466474	80.59297147	0.536191849	17073.28127	59.5766604	69.93178177	75.71163039	47.33713422	1785.787691	6.687729761	32232.04917	8333.628144	0.371669478	647.4398172	0.218421671	9.049143446	0.416868341	2.27048264	15783.66059	0.000643598	0.004787403	41.9790701	83.95814021	8.810073667	-3933.649123	0.00829113	0.990540438	0.003682803	51.61238741	3.900965993	0.185072191	22.71201685	0.93386785
R01-056	71	Male	Adenocarcinoma	T2a	N1	M0	II	0	2115	28697.16551	103.1341283	28570.29359	67.08513073	0.385328439	30.7462159	0.501879971	0.410533083	101.1514911	0.458316404	11729.0507	33.66868344	49.41886045	71.59504428	276.7325524	1188.288595	7.567044814	8502.148225	926.5655538	0.472760847	474.9189999	0.249205623	8.883459859	1.079960099	2.980740582	12673.18445	0.013896425	0.049679595	32.51466637	65.02933273	10.41381251	-14906.2448	0.008829225	0.970639134	0.001827923	197.2437446	4.67547794	0.162109939	106.5514517	0.901209062
R01-068	63	Male	Adenocarcinoma	T2a	N0	M1b	IV	0	1982	823.1632833	18.56818956	808.3916708	14.47396267	0.681014363	8.912827966	0.713102006	0.762290621	14.39469614	0.61578354	616.2293886	10.32141182	15.3620911	17.09761157	130.7266383	1651.956736	6.7693023	246.9154376	47.72369715	0.47020432	658.6551004	0.242788041	8.604719764	0.026574387	2.624602988	16389.60472	0.006768828	0.010164385	40.95572874	81.91145749	8.483311415	-6896.313524	0.01836907	0.967277208	0.004906626	129.1007171	4.282970265	0.202298321	73.81614755	0.898639565
R01-058	63	Male	Adenocarcinoma	T1b	N0	M0	I	0	2229	4772.949219	31.22068938	4729.207357	27.1905612	0.702827866	15.22888208	0.645482011	0.409926222	30.15665479	0.560079727	1938.626106	17.55101813	23.46040547	28.65175128	96.30184547	429.7378517	7.163624771	754.5549872	94.28069054	0.406116921	134.3247611	0.241226019	8.154731458	0.084024832	2.164130925	5369.032609	0.007444023	0.015695179	20.16123952	40.32247903	9.550972099	-42.78447402	0.005570297	0.951298716	0.00169581	79.31918101	4.076109814	0.176139567	30.29856075	0.86170032
R01-067	65	Male	Adenocarcinoma	T2a	N0	M0	I	0	2000	7906.933363	102.5952094	7863.934192	29.03111888	0.517238356	18.36662901	0.959413702	0.470161191	94.00894183	0.632653157	3697.316669	27.85285324	101.7100524	35.03204164	76.8863566	1611.139714	6.883715939	1495.948167	478.4781852	0.378328868	524.7897934	0.185947566	13.06438782	0.736923993	4.162564846	22239.22548	0.001699537	0.008863825	40.04272258	80.08544516	8.620493189	-6990.260054	0.018437003	0.984941065	0.005758988	71.12256303	3.949838057	0.22937369	40.88600798	0.928669789
R01-064	81	Male	Squamous cell carcinoma	T1a	N0	M0	I	0	1971	841.5222168	19.21620918	824.4832357	14.1678055	0.669385707	8.93741679	0.800949654	0.770454648	14.92576029	0.630825768	635.2269415	11.34769891	18.81499153	14.67835487	142.2100658	1391.572983	6.852033563	363.5312783	33.86672711	0.56917405	679.057382	0.329584115	5.369900272	0.032495463	1.545623943	9229.650952	0.004866858	0.007674645	37.833191	75.66638199	9.184440163	-6843.148834	0.009994142	0.965583585	0.002539743	132.6571137	4.501181635	0.147240104	60.03818377	0.883497732
R01-069	70	Male	Squamous cell carcinoma	T2b	N0	M0	II	0	1856	361845.5348	146.5135972	361534.8917	104.1032974	0.349491141	66.24002691	0.865102954	0.194236665	121.8226005	0.636291343	70223.33179	90.06007003	137.1586308	110.6049637	170.9183553	1253.491595	7.606236568	76674.86712	11494.87564	0.385157225	438.4039214	0.214734636	9.447304155	0.124757294	2.531005759	13662.08167	0.00455804	0.010804556	33.36294687	66.72589374	9.988982953	-11050.57405	0.008175178	0.994944426	0.002143076	72.51502727	4.094453716	0.187585206	35.69493676	0.953349689
R01-057	65	Male	Adenocarcinoma	T1a	N0	M0	I	1	1123	2694.702148	23.46040547	2667.52243	17.59546335	0.679110476	14.12583147	0.935114628	0.513461243	21.25229767	0.802810996	1369.669383	16.45377517	22.01073957	23.25134405	96.07461076	524.1497735	7.363893131	785.4620612	103.5475651	0.365202859	163.9167312	0.222384502	8.838618347	0.05553109	2.121539806	5654.957814	0.002993369	0.007154415	22.46635092	44.93270184	9.534379014	-874.0633086	0.004863154	0.971388413	0.001677248	53.55123726	3.910102288	0.19718825	22.26645198	0.890533969
R01-066	67	Male	Adenocarcinoma	T2a	N2	M0	IIIA	1	201	41447.46971	67.71032984	41345.57548	53.5605047	0.615405855	34.04671513	0.741819471	0.227254672	61.31167582	0.635668303	9395.975197	39.73222525	55.0058597	60.02925279	126.8753097	1181.066994	7.28228819	4550.546966	1738.082405	0.300352005	247.0856813	0.144894191	20.14850665	0.020164819	6.591591808	31479.52856	0.0009519	0.002175756	34.24499642	68.48999285	8.563233209	-7238.142713	0.028165344	0.977202821	0.007977483	59.59178232	3.742047282	0.271408246	32.40042007	0.915068002
R01-054	56	Male	Adenocarcinoma	T3	N1	M0	IIIA	0	2141	371859.7412	113.8671272	371657.6843	91.37315209	0.572546893	75.14739124	0.83287122	0.11747858	99.28651721	0.822423103	43661.81715	76.10206868	99.96141834	110.736173	63.77484949	1716.846961	6.787719128	44904.66344	30305.1873	0.222272268	339.3925843	0.132667593	20.67859369	0.057381244	4.99016042	37953.29867	0.000424355	0.001489325	41.07297417	82.14594835	7.678512386	-7234.197747	0.026959836	0.997721219	0.011298899	26.35402035	3.260656727	0.299874289	15.22143478	0.970667463
R01-052	75	Male	Adenocarcinoma	T2a	N0	M0	I	0	2212	12173.46191	41.83329313	12108.23059	33.27213967	0.673431518	22.48401205	0.768986579	0.312725857	41.25858102	0.67576093	3786.556789	25.58582886	33.28381739	40.625	103.7477765	952.5373527	7.324593375	901.5768363	589.4081223	0.281027444	166.8255198	0.113007876	39.44973678	0.049599747	15.2307052	50849.70607	0.00209594	0.004427831	30.86849884	61.73699767	7.817763166	-5655.9551	0.058855515	0.980846651	0.016720465	62.50209613	3.567770869	0.319204436	37.26947611	0.928246367
R01-070	66	Male	Adenocarcinoma	T1a	N0	M0	I	1	1011	835.6053913	19.8416547	812.1467444	15.30445668	0.588366183	8.480920617	0.752368463	0.880964184	17.28058366	0.554147122	715.4721937	11.51459055	19.77910763	15.84350215	228.0165842	1058.887859	7.087592027	385.3521779	23.69508804	0.598105725	558.5367387	0.357138256	4.621872104	0.073369351	1.244316254	6118.557924	0.016569473	0.024073283	32.46293215	64.92586431	9.658240237	-6031.403549	0.00686864	0.970390377	0.001563623	192.7075055	4.742208587	0.131661421	88.88549351	0.892391739
R01-062	72	Male	Adenocarcinoma	T1a	N0	M0	I	0	1991	1535.209656	21.80597368	1512.092272	16.09268388	0.620915481	11.63517417	0.850530558	0.678566172	20.80326606	0.723010174	1026.054664	13.68731939	20.11821144	17.07652383	108.2161884	1439.610343	6.922725445	479.3752255	59.83704149	0.504236478	643.1730412	0.288259306	6.093205051	0.011984711	1.62060321	10152.07577	0.003365077	0.004713391	38.1213092	76.24261839	9.232654347	-4628.761526	0.009068307	0.975159013	0.002556877	100.3239756	4.321739701	0.159211364	47.12894175	0.900157328
R01-063	65	Male	Adenocarcinoma	T2a	N0	M0	I	0	1995	5017.398723	28.95141208	4983.893322	23.16213659	0.68449208	16.40799605	0.836388742	0.413611671	25.48254112	0.708397344	2061.396443	19.37255029	26.56352073	26.51260558	173.3509345	1300.430344	7.192769866	1220.581559	251.7926236	0.418157531	405.5478309	0.204623899	11.88315172	0.018753311	3.944266843	20170.17586	0.005619084	0.007074683	36.07317913	72.14635826	9.212371456	-11295.09809	0.016004233	0.97075084	0.004577148	107.4882996	4.221810898	0.210434572	59.55366675	0.902529568
R01-053	62	Male	Adenocarcinoma	T1a	N0	M0	I	0	2176	4037.919169	30.02697255	4002.51786	24.03124091	0.628786171	16.06997789	0.697136097	0.484399163	26.36542152	0.668711947	1938.8163	16.75304549	22.33280059	27.44271031	114.1872907	609.2737043	7.123309905	882.2333413	162.2371626	0.408950803	180.0201993	0.210707748	19.75614999	0.05940373	9.358721244	22100.25388	0.004334948	0.009102873	24.3902145	48.780429	9.028784471	-2029.636435	0.042627692	0.938037409	0.00565034	105.638371	4.185221084	0.185094736	42.4336032	0.852322265
R01-060	53	Female	Adenocarcinoma	T4	N0	M0	IIIB	0	2158	1568.72567	22.70474684	1545.138709	16.35425465	0.602698015	10.12309023	0.974126918	0.694057108	21.39112046	0.618988174	1072.414503	15.93111968	21.28389322	19.03208739	144.3431624	769.2895442	7.120876155	639.5662198	43.29061662	0.562503933	406.1404394	0.342930949	4.398391421	0.058814749	0.998174069	3916.580697	0.009434479	0.016900137	27.29458732	54.58917464	10.11738294	-710.1500155	0.003568136	0.966504151	0.001073715	130.5316214	4.548078524	0.122042561	50.87552101	0.878799992
R01-055	69	Male	Squamous cell carcinoma	T1a	N0	M0	I	1	1165	6604.927067	39.00575113	6567.419466	27.87984581	0.547701208	19.11076546	0.729651512	0.47149328	33.8395102	0.685468836	3096.494143	20.34257166	34.66954862	30.69915368	259.9826314	1171.378111	7.418661245	2275.384089	280.951527	0.484261111	464.3884623	0.247297477	9.576024345	1.201372869	3.326839447	13973.1927	0.015195491	0.061248382	32.54553538	65.09107076	10.0669207	-14387.1135	0.01137328	0.97040713	0.002517672	203.0908987	4.692740221	0.16851716	110.8305092	0.901134098
R01-049	70	Female	Squamous cell carcinoma	T1a	N0	M0	I	0	1980	2655.988907	25.09150954	2636.005973	17.94057168	0.619592058	13.79141416	0.923647849	0.565018697	23.29392892	0.768727686	1489.392659	16.57077044	21.75807233	20.44701255	107.2667323	662.9260739	7.320196911	857.7962038	124.472028	0.370683961	198.0038826	0.214234816	10.88311688	0.026937361	3.352177293	10794.82617	0.002734542	0.005067734	25.47027431	50.94054861	9.36738789	-1062.670544	0.010433054	0.978695519	0.002406063	46.8497189	3.825749235	0.211911914	20.2754221	0.905191438
R01-050	73	Female	Adenocarcinoma	T1a	N0	M0	I	1	1258	4852.386475	31.82105193	4825.890541	22.11422482	0.614305752	17.34696079	0.922355138	0.465843872	31.22381716	0.784425451	2248.111534	20.3971689	26.83545419	26.11864924	200.5966234	993.7664289	7.33463871	1987.468925	229.8306164	0.467604049	376.9967192	0.253116267	8.014773306	0.076451459	2.433577669	10910.29063	0.008100427	0.014413361	29.91465539	59.82931077	9.975497572	-7154.03859	0.009032766	0.975990534	0.002136376	116.7309005	4.409701859	0.165963817	57.29607506	0.904589881
R01-051	70	Male	Adenocarcinoma	T1b	N1	M0	II	1	261	9727.188832	33.36538381	9683.041172	25.41529231	0.720289401	22.07667895	0.974917136	0.314997065	30.29049837	0.868637617	3050.129552	24.77780398	31.6355447	30.64713405	43.44516638	1682.04445	6.694642491	2512.171157	599.9815014	0.401045716	637.9823595	0.225590082	8.358297414	0.005734962	2.070524998	14700.34294	0.000380841	0.000882444	41.11968677	82.23937355	8.771006955	-1176.093812	0.009598594	0.988038985	0.003809936	50.18739205	3.889340044	0.189597869	21.92509164	0.926203846
R01-048	77	Male	Adenocarcinoma	T1b	N0	M0	I	0	2309	5034.713242	30.06236042	5007.768351	21.77107511	0.663237331	18.28531711	0.928449844	0.426187216	30.06236042	0.839890406	2134.246851	20.21335129	28.35799998	25.58951549	153.1101369	1220.791968	7.316269088	1283.089629	419.3751684	0.354089962	287.2671746	0.157106603	23.64625934	0.021368072	9.408042403	41035.05253	0.001648677	0.002902011	34.65264525	69.30529049	8.760722131	-9110.830468	0.038558101	0.974263259	0.008781975	67.36121131	3.895206944	0.265876313	37.1314001	0.908905571
R01-031	64	Male	NSCLC NOS (not otherwise specified)	T1b	N0	M0	I	1	1890	4866.027832	54.16739282	4820.601145	26.95612475	0.607383023	16.56672868	0.712142014	0.471325651	52.62285662	0.614581244	2272.072974	19.19658896	50	30.50518655	122.3856415	1532.719034	7.078294984	1367.497648	303.3687676	0.424797998	546.4325795	0.214408537	10.37409846	0.369534664	3.229499708	18151.16118	0.004083462	0.015643141	38.59355236	77.18710472	9.163486012	-10204.20777	0.012737664	0.97359062	0.004032252	100.3839567	4.224847627	0.195025591	55.12135007	0.90510304
R01-036	43	Male	Adenocarcinoma	T3	N2	M0	IIIA	1	792	275143.1162	139.1592865	274845.292	88.16846247	0.432862197	60.18085159	0.915405877	0.17183239	103.446455	0.682566645	47227.32344	80.7099287	131.0806068	126.8573819	79.56785472	1673.303132	6.942531385	31909.36596	18567.54234	0.241709983	353.8913319	0.138251292	19.17918001	0.166905166	4.819464971	34730.77031	0.000584635	0.002979822	40.41482374	80.82964748	7.949692632	-9002.318155	0.024112079	0.994082834	0.009815973	32.04910103	3.358665265	0.290344234	19.0387973	0.954594697
R01-039	78	Male	Squamous cell carcinoma	T1b	N0	M0	I	1	41	5220.031738	56.91469254	5158.742269	24.18593304	0.634344084	15.74224111	0.945420062	0.441209262	56.0978846	0.650884177	2276.084868	22.86586632	29.82738426	46.6999335	154.5732441	664.9158141	7.349611413	757.7430576	102.5732242	0.425464088	229.7899537	0.221497532	12.26746565	0.070097349	4.71581385	13688.34931	0.005082006	0.010573231	24.61177265	49.22354529	9.494745865	-1194.063303	0.016178271	0.974044169	0.002723389	100.0559609	4.236117419	0.195911046	44.3178026	0.900868728
R01-041	57	Female	Squamous cell carcinoma	T1a	N0	M0	I	0	2528	1702.301025	34.99250059	1670.567513	25.96938049	0.500519173	7.152663331	0.612794951	0.814283052	31.4700262	0.275426799	1360.314813	15.91390524	27.5	28.65175128	138.9461465	872.8741866	7.054656286	667.5900217	43.92407809	0.593204222	480.2512176	0.362033634	4.287418655	0.057482249	1.061459809	4477.214751	0.00513479	0.010072987	29.43765577	58.87531155	9.974971463	-1107.024109	0.004456763	0.963999408	0.001212454	132.3747726	4.554362522	0.120706159	52.43404467	0.875409833
R01-035	78	Male	Adenocarcinoma	T2a	N2	M0	IIIA	1	1798	14241.87265	44.91652805	14183.85581	32.86580997	0.543064694	22.62257308	0.921197825	0.367875715	43.46991671	0.688331524	5217.896095	30.27591265	37.86093279	38.95504827	134.8434683	1470.635919	7.172184093	3111.743889	579.5633723	0.418089218	507.7560353	0.220456528	9.440807651	0.010673637	2.752821704	16639.3305	0.001654744	0.002478184	38.48519002	76.97038005	9.337775472	-9093.37015	0.011576321	0.980740112	0.003599362	76.91443559	4.10809565	0.194704845	39.07518899	0.914493933
R01-038	59	Male	Squamous cell carcinoma	T2a	N0	M0	I	0	205	1153.564453	20.79710392	1125.08138	16.12181329	0.699492661	10.19782758	0.750123311	0.664721383	15.93443598	0.632548424	747.8656513	12.09334796	18.81499153	18.81499153	73.73030395	735.2949735	6.748055915	148.8968254	35.15343915	0.41213145	209.6655234	0.196953473	14.42857143	0.019997407	5.285147392	15184.21296	0.003933031	0.004978614	27.75230925	55.50461849	7.942016475	-2268.48395	0.027504925	0.96519128	0.007325433	52.80023241	3.801887934	0.250552727	26.85536565	0.889557927
R01-042	76	Male	Squamous cell carcinoma	T2b	N0	M0	II	1	42	63618.7653	68.61912479	63500.62021	52.320652	0.462365104	40.61245749	0.874808696	0.262164019	64.97057655	0.776222313	16647.57781	45.77056132	65.18379861	54.94052105	204.1864751	1487.869054	7.452479276	20315.83002	2228.73073	0.482456615	663.2338711	0.268607108	7.279345268	0.989586888	2.232451199	10844.85649	0.006659341	0.0251545	37.03956848	74.07913697	10.42190214	-14813.04541	0.005462255	0.992256678	0.001591497	152.1126971	4.586602388	0.142342116	77.30773613	0.944002111
R01-045	66	Male	Adenocarcinoma	T1a	N0	M0	I	0	1671	12647.24731	52.59582494	12569.47136	38.49893637	0.439627529	20.14822292	0.785990881	0.473107944	48.52235511	0.523344924	5946.716751	30.25981291	48.07227479	48.36789353	201.4831439	795.8283942	7.378117885	4450.525401	313.6426277	0.547215169	418.0835949	0.324855869	5.008175182	0.064397183	1.271714401	4548.557883	0.011572298	0.017846399	25.83570044	51.67140087	10.78296966	4136.381214	0.002773608	0.971349671	0.000796155	161.7950098	4.692109086	0.126976824	71.8574013	0.891811729
R01-029	76	Male	NSCLC NOS (not otherwise specified)	T3	N2	M0	IIIA	1	286	151946.3289	115.6997907	151730.5176	92.21496478	0.426620394	48.73459665	0.5968486	0.212529	86.13846515	0.528489023	32247.13515	55.03837259	98.35879741	114.3856697	152.1728479	1383.321405	7.330100562	19088.90774	10032.84897	0.267305838	284.7171529	0.1300866	22.47838354	0.085125411	6.785468752	37810.209	0.003530214	0.008320795	35.98196058	71.96392117	8.399500095	-15977.10706	0.030216784	0.995536638	0.010198053	49.54851911	3.559778977	0.295405798	31.58453467	0.962999243
R01-028	67	Male	Adenocarcinoma	T2a	N0	M0	I	0	2140	29385.92529	63.03385282	29321.41972	41.78881254	0.664671794	31.22199064	0.78245404	0.235947408	63.03385282	0.747137541	6918.312968	32.69782518	41.47907805	56.93870917	71.94385656	1671.46136	6.807342237	4255.91807	2758.900415	0.279648133	387.6593725	0.133699361	21.0313521	0.367269356	6.12193314	37791.65268	0.001749295	0.00788225	40.67623694	81.35247388	7.842687569	-7392.662171	0.030764118	0.98652579	0.011670113	56.12201855	3.579330329	0.291182581	36.87914977	0.938819249
R01-037	84	Male	Adenocarcinoma	T2a	N0	M0	I	1	28	8157.348633	65.326703	8076.604207	41.91413608	0.364430877	13.42299789	0.763784019	0.661392641	63.59394195	0.3202499	5341.806587	32.01334731	52.58201369	44.48078281	185.0674956	1128.887954	7.295981018	3007.724841	303.6975309	0.504518937	481.8455282	0.281306102	6.435091657	0.189757086	1.786736299	9089.087355	0.009620996	0.021440598	32.87645516	65.75291031	10.05067904	-10053.71622	0.007284351	0.975506052	0.001937803	116.4644366	4.40942963	0.158426956	56.93982931	0.903137988
R01-040	64	Male	Squamous cell carcinoma	T2a	N0	M0	I	1	2041	14684.35364	128.3309815	14616.93054	36.02603408	0.590555377	24.68600478	0.86280013	0.334917701	38.83165854	0.68522682	4895.468776	31.08326689	126.1871788	37.48085774	100.0085063	1513.144024	7.022608373	2290.901688	1001.298447	0.326308649	396.3157814	0.154686137	17.08818366	0.015268284	5.268701796	29903.73754	0.001835439	0.002711033	38.86420781	77.72841561	8.302215806	-7927.740787	0.023534322	0.985344431	0.008605284	53.28589227	3.707007585	0.264280425	31.60763755	0.93124813
R01-032	63	Male	Adenocarcinoma	T2a	N0	M0	I	0	2643	71010.33783	98.06290332	70867.17224	79.60327518	0.395917759	31.40660189	0.647541427	0.295164489	72.47646608	0.394539067	20917.4727	51.54641844	89.52760273	95.38278658	307.0001192	1017.712742	7.70389426	29767.58921	2983.046908	0.481688119	508.2357795	0.259058101	12.32031991	7.293739598	5.724005183	6498.882453	0.01132153	0.100827678	27.50433894	55.00867788	10.69640881	-2484.150733	0.026757261	0.990616783	0.001682308	179.8267101	4.726120973	0.127731342	90.05105222	0.938502841
R01-046	66	Male	Squamous cell carcinoma	T1b	N0	M0	I	0	2240	6391.014099	61.99424274	6359.665235	34.32920451	0.610580304	16.32260734	0.539602118	0.427493893	61.99424274	0.475472927	2718.71805	18.52411147	41.32568814	43.04141583	206.7481489	1203.101979	7.358185138	2033.619962	174.5865954	0.51785219	538.7378786	0.29374837	5.984544273	0.081541404	1.629759633	8956.29597	0.009019608	0.017674962	33.75076722	67.50153444	10.35209784	-10615.01272	0.005868485	0.971171979	0.001403427	146.2029136	4.596297546	0.140552359	67.49868503	0.89328891
R01-030	86	Male	Adenocarcinoma	T1a	N2	M0	IIIA	1	360	3508.12258	28.95674435	3470.68562	21.13842909	0.551170893	16.09827152	0.848035859	0.579507985	25.14455805	0.761564232	2011.29003	17.92614588	26.74713417	24.74844549	174.1641975	1043.632518	7.361841612	1164.22579	92.24566769	0.525499987	467.9520815	0.296693626	6.178899083	0.017085221	1.794976625	8516.443935	0.006559658	0.007768114	31.56542053	63.13084105	10.24097742	-4594.158653	0.005905188	0.969863085	0.001250579	127.0084945	4.508262202	0.146323751	57.8237145	0.89033418
R01-043	81	Male	Adenocarcinoma	T1a	N0	M0	I	0	1886	6020.220094	66.60151879	5917.737324	51.0439937	0.49667886	13.69483864	0.349847739	0.538298564	48.2398725	0.268294811	3185.509502	17.85762576	40.36071087	24.15569591	125.002587	490.6734239	7.318499532	1025.902205	144.2176431	0.415183856	206.1932493	0.228536914	9.680329695	0.102224533	3.049905462	5530.535754	0.003580308	0.009646175	20.94930975	41.8986195	9.571048035	2661.889472	0.008847661	0.958712598	0.002128404	89.37577378	4.137453359	0.201566161	38.74015642	0.877144541
R01-047	87	Male	Adenocarcinoma	T2a	N0	M0	I	0	2178	10132.59888	41.31150717	10076.99966	34.69124066	0.565654524	16.35470873	0.854851888	0.395812141	40.51969525	0.471436259	3988.598812	29.65587257	38.78809871	36.44344934	215.6244305	1428.091333	7.415002332	3433.239139	400.2503577	0.481930479	567.4144586	0.258507578	7.667871395	0.166669097	2.299758175	13473.0247	0.009978616	0.022777233	37.01961285	74.0392257	10.19628991	-13884.12562	0.007684035	0.970093838	0.002045119	160.7904468	4.581313061	0.159823824	84.03833821	0.897602564
R01-033	69	Male	Adenocarcinoma	T1b	N2	M0	IIIA	1	514	5572.169607	47.47236321	5523.273524	35.44974813	0.435597773	17.34465618	0.553909006	0.628057814	32.61364118	0.489274455	3468.935095	19.63593477	30.2924652	43.23443187	175.736362	1095.054114	7.393970339	1809.661709	153.5772152	0.516592786	465.1395616	0.286338878	6.60664557	0.117418339	1.967802035	9578.141456	0.006889857	0.012812347	32.7326594	65.46531881	10.21298213	-6980.640974	0.006848769	0.97067907	0.001466869	120.4121621	4.441870702	0.159310498	57.17401901	0.893898964
R01-027	76	Male	NSCLC NOS (not otherwise specified)	T4	N0	M0	IIIB	0	2208	22337.34131	55.03993579	22271.09273	38.04412317	0.590491464	29.69099509	0.84620779	0.291087345	51.93990668	0.780435784	6482.833254	32.19323339	43.51751847	53.53905737	32.7952847	1788.728158	6.544299664	4307.042967	2583.815356	0.272506814	448.1264528	0.14710851	17.07179452	0.010456865	4.403952512	31566.53907	0.000618087	0.001154387	42.41769869	84.83539739	7.542267373	-1391.771252	0.025321542	0.994804797	0.010325778	30.03972743	3.371589255	0.280938348	16.89707456	0.95571535
R01-044	72	Male	Adenocarcinoma	T1a	N0	M0	I	0	2494	2830.610734	33.25244065	2763.990711	23.23654605	0.53801425	12.97196019	0.770274441	0.640488721	30.63661363	0.558256815	1770.304876	17.89851753	27.04936271	25.00624548	74.29916509	241.333159	6.830934609	440.874477	91.09518828	0.35974912	96.21231091	0.230582885	8.462343096	0.185521514	1.937417937	1983.763075	0.006919879	0.020823635	15.25710282	30.51420563	8.990425711	3079.798952	0.013765857	0.958274858	0.003105186	66.71968071	3.937514231	0.193901609	26.43723144	0.872964243
R01-034	64	Male	Adenocarcinoma	T2a	N1	M0	II	0	2600	32891.08839	82.62770455	32786.12116	64.68707257	0.383377309	25.11223496	0.714061399	0.394119304	78.78412648	0.388211028	12921.64325	46.19054156	57.98164049	68.1192913	198.1799877	1129.799376	7.539233299	11053.02808	942.4109915	0.503537979	515.5563609	0.282664452	7.025420045	0.98072032	2.247065322	8465.390916	0.007003552	0.025909696	31.30362004	62.60724008	10.68830984	-7688.507714	0.005158292	0.967393045	0.00108484	159.2351241	4.650819004	0.140961501	76.30862382	0.888714154
R01-012	70	Female	Adenocarcinoma	T2a	N0	M0	I	0	3149	110180.539	77.99316259	110118.7737	65.11023978	0.515051047	47.28837259	0.825375037	0.195890509	76.63705444	0.726281653	21571.22265	53.74036659	71.79608822	72.84980938	80.96428628	425.82966	7.86096238	31236.56014	9064.835748	0.223577458	116.5905483	0.138606769	20.37898749	0.181115275	5.366831308	7492.303797	0.001347349	0.006959256	18.892611	37.78522199	9.036202555	5527.75914	0.009797067	0.989073224	0.003453916	29.42541691	3.42618162	0.28372677	15.37580679	0.935545977
R01-026	59	Male	Adenocarcinoma	T1b	N0	M0	I	1	2356	4186.722742	29.90159343	4151.88148	20.4695774	0.685903878	16.62906165	0.905688481	0.438671295	29.32433386	0.812379334	1821.311225	18.53906046	26.42205907	22.43816874	123.8469952	950.5349977	7.35300808	975.6163272	346.7371726	0.340412426	211.2546408	0.14942814	34.94424874	0.039420884	16.05924049	50546.38306	0.002263486	0.004413861	30.59165967	61.18331934	8.498550472	-6146.061055	0.063169261	0.981586369	0.012247661	48.09913611	3.72046346	0.275521642	25.54268452	0.920141949
R01-024	52	Male	Adenocarcinoma	T2a	N0	M0	I	1	366	4905.527134	47.00426297	4877.243809	35.85230676	0.506188491	14.15027247	0.460845156	0.563352686	27.93882077	0.394682344	2747.608401	16.52236191	30.42704966	34.05964565	197.112185	780.4854252	7.951478165	1857.414609	338.742284	0.353731574	229.90186	0.159243365	35.14866255	2.536759818	17.59842461	28644.52846	0.003211893	0.026717402	24.86347279	49.72694557	9.511464832	-4149.511503	0.031650512	0.971619889	0.004501342	68.7710701	3.983895025	0.236333072	36.14678883	0.90213676
R01-015	74	Male	Adenocarcinoma	T2a	N0	M0	I	1	430	31134.67879	56.01789267	31091.71591	39.59996226	0.688844778	32.52587744	0.889099785	0.223261852	50.97378147	0.821361324	6941.594087	35.20831794	53.41673894	47.36569111	15.95562561	1531.225422	6.757609145	5265.142489	16554.12472	0.110617566	128.1405665	0.058220186	98.26672196	0.061666786	24.35996609	157395.9243	0.00014845	0.000733443	39.36930385	78.7386077	5.460515076	-658.9804853	0.123346416	0.99662708	0.051744256	8.538327116	2.327538477	0.443891427	5.998409175	0.970642499
R01-016	64	Male	Adenocarcinoma	T1a	N0	M0	I	0	3222	1115.351334	16.65702087	1101.227195	14.2047545	0.808308813	10.00128293	0.821798258	0.579359102	16.61005251	0.704079956	638.005999	11.6734425	14.51743287	15.78515649	54.07571963	788.1342383	6.790328303	185.4313725	98.29110106	0.330426261	175.4818371	0.139842664	32.22021116	0.03892296	13.55989617	33472.92911	0.002445539	0.004128636	28.56725718	57.13451437	7.426180828	-1832.089478	0.061422205	0.975566028	0.015685735	37.51069094	3.53619177	0.291564485	19.83865665	0.909429468
R01-002	65	Female	Adenocarcinoma	T1a	N0	M0	I	0	70	2169.32527	24.75885013	2138.929492	18.90518049	0.69916109	12.4234933	0.731036453	0.536835694	20.97424576	0.657147564	1148.253698	13.82037609	19.04969407	24.69355982	48.00973499	965.1134884	6.543840806	323.0251163	176.652093	0.337246888	240.6360686	0.15024424	20.53767442	0.019846187	7.084132829	23902.0493	0.00196767	0.002672806	31.70531776	63.41063551	7.377779054	-1550.034184	0.039448453	0.977366289	0.014157072	41.33205504	3.572140193	0.290345934	23.43751772	0.914029498
R01-004	67	Male	Squamous cell carcinoma	T1b	N2	M0	IIIA	0	1172	1326.148376	24.93519922	1302.181409	21.59004611	0.576187466	8.305906406	0.627508051	0.768593111	18.60979481	0.384709989	1000.84766	13.54792776	19.67882373	24.47719462	103.2963974	1587.712346	6.889778005	322.3109244	80.04072398	0.428968568	563.0026429	0.208345782	11.90368455	0.008516648	4.02962048	21908.67033	0.00146839	0.001890885	40.40756735	80.8151347	8.377671425	-5332.149814	0.023179881	0.975900651	0.006192004	86.62443008	4.06567697	0.225821473	48.70005571	0.911160404
R01-014	52	Female	Adenocarcinoma	Tis	N0	M0	Tis	0	1921	5731.567383	35.25022163	5697.143555	30.59000104	0.658873635	14.86863523	0.679332982	0.410956897	32.97282262	0.486061939	2341.280439	20.78079662	26.34098814	32.90760028	74.79298488	349.9127851	7.314492983	1024.739697	217.0226184	0.324363721	121.7940397	0.196423174	11.61606287	0.089815269	3.150718139	3349.804294	0.003397284	0.008609225	17.6860603	35.3721206	9.157273121	3519.03468	0.012382379	0.98000111	0.002984506	40.20025888	3.708502584	0.226997833	17.58013082	0.908485958
R01-018	67	Male	Squamous cell carcinoma	T4	N0	M0	IIIB	1	1176	50442.20734	58.54336375	50388.97196	49.1555558	0.584926723	34.03417611	0.894600656	0.223839896	56.60144119	0.692376997	11279.06225	43.97459248	55.88777687	57.48264217	97.85769629	1437.900551	7.298823961	5047.674311	21759.13512	0.126576227	107.4764232	0.046189439	180.661829	0.153162566	53.34062551	306474.05	0.000427519	0.001938701	37.38028331	74.76056662	5.651341013	-11594.84444	0.191156759	0.991607708	0.088354213	19.11273141	2.446829066	0.366569664	15.04778803	0.962856865
R01-013	46	Female	Adenocarcinoma	T2a	N0	M0	IIIB	0	3500	2232.695984	24.13378904	2217.544378	19.37556104	0.69478192	11.26684042	0.793972513	0.533758548	18.82202718	0.581497506	1183.633267	15.3836629	21.7996022	22.47777222	35.28713828	1207.20004	6.787567027	540.5167866	480.2761791	0.240286911	218.6211534	0.108016944	31.5243805	0.024298944	9.623327237	42854.08813	0.000731844	0.001397908	35.22108647	70.44217294	7.010064862	-1560.810265	0.045764491	0.990082627	0.01734174	20.62046719	3.102458846	0.352784861	11.98009129	0.942336367
R01-021	61	Female	Adenocarcinoma	T1a	N0	M0	I	0	2330	2795.445152	28.38168733	2775.655948	23.45140148	0.583356853	11.34178707	0.707639265	0.589876746	28.0830751	0.483629393	1637.294898	16.59513252	20.28032016	27.85899222	157.9164088	689.8531055	7.612096099	1088.62767	194.8856392	0.350961613	202.0967454	0.178874083	18.10351627	0.0643784	7.174223575	21180.46303	0.002055076	0.005871367	24.98602892	49.97205784	9.395558517	2155.256792	0.022880417	0.974333088	0.003257483	61.18409741	3.920980635	0.237054172	30.49980601	0.904177938
R01-019	71	Male	Adenocarcinoma	T1b	N0	M0	I	1	6	8529.045105	45.93171998	8474.117279	36.15368069	0.513337534	14.97979198	0.79789745	0.462079053	43.63391407	0.414336568	3915.712086	28.84692964	45.53608631	36.6308789	137.2125572	872.5620738	7.469664897	1464.577227	438.0897283	0.350174318	205.6190002	0.158521185	39.54096764	0.049525539	19.99249078	58389.81178	0.001944502	0.00444105	29.48356592	58.96713184	8.747493876	-4132.518309	0.073444092	0.967866391	0.012943711	72.93796351	3.909397719	0.257030825	39.47817815	0.900438664
R01-025	68	Male	Adenocarcinoma	T2a	N0	M0	I	1	623	57048.69817	77.98967858	56973.29563	51.99599519	0.36280839	34.96904314	0.983925683	0.346404099	72.97313967	0.672533394	19735.78313	51.16019507	71.20807831	73.26083223	208.8399467	879.3468668	8.034542998	13053.78343	8789.746021	0.189274513	128.1720816	0.082552527	64.07234059	0.262888271	24.34672236	88368.74182	0.000949962	0.00598782	26.91212007	53.82424014	8.267210098	-2500.981726	0.063956923	0.992256862	0.01497963	31.47025699	3.286994827	0.335185292	19.76112638	0.952307465
R01-001	79	Female	Adenocarcinoma	T1a	N0	M0	I	0	3078	1307.151699	22.93861241	1284.175988	18.52639086	0.631681942	8.917224301	0.696204006	0.704332099	17.82621425	0.481325498	904.4863692	12.89814754	19.96371076	21.40491565	60.3185495	841.9518205	6.976906563	415.2302317	172.2717911	0.349886163	207.3719366	0.152714318	29.23611622	0.029889658	12.5372156	32642.06216	0.001690458	0.002637802	29.61512181	59.23024363	7.872773998	-2285.722545	0.043795716	0.980657447	0.012298405	33.84923505	3.535283567	0.287254237	17.59309662	0.91665466
R01-006	62	Male	Adenocarcinoma	T1b	N0	M0	I	0	2297	4202.123353	31.2310656	4170.85578	24.63735937	0.544973734	14.7878818	0.804994708	0.551273135	27.51757016	0.600221865	2299.280742	19.83294392	28.90623737	27.74286786	65.7418291	825.9601418	7.583816857	694.5055319	480.2782979	0.241000849	130.6231881	0.098511423	64.04510638	0.06591977	28.60461747	73779.14539	0.001594421	0.003358789	28.81970698	57.63941397	7.705689177	-3006.01412	0.0958694	0.98503273	0.01990112	23.64195041	3.224591018	0.317496664	13.80625521	0.931216374
R01-008	73	Male	Adenocarcinoma	Tis	N0	M0	Tis	0	2298	6955.875	32.81196428	6927.398438	26.10840952	0.700537344	15.84051763	0.956826611	0.362128559	30.34489249	0.606720897	2508.608817	24.98122101	31.64253466	30.59411708	112.0901902	554.0688986	7.664525046	1579.03542	245.286754	0.308618847	156.4263516	0.191537533	12.18243571	0.053129471	3.284039606	9120.681223	0.002405741	0.006102551	22.19723491	44.39446983	9.460982344	3881.761945	0.007112347	0.989554132	0.001919898	34.14120292	3.612558018	0.227384718	14.1207119	0.930624724
R01-022	62	Male	Adenocarcinoma	Tis	N0	M0	Tis	0	3259	12431.5979	46.36161837	12387.77873	36.80799901	0.574868506	20.12293908	0.710262178	0.363567004	41.50879107	0.546700164	4503.787597	26.14332954	43.90117853	32.18759481	88.47319418	458.8773243	7.501314359	3487.401354	563.3884037	0.327580336	156.2036817	0.20717646	10.12505198	0.057386401	2.416041836	4690.222539	0.002320235	0.006145363	20.20404087	40.40808173	9.527240807	3486.29355	0.005019197	0.98231353	0.001900159	40.21410596	3.736107922	0.210451932	16.96443009	0.911548276
R01-007	68	Male	Squamous cell carcinoma	T1a	N1	M0	II	1	1048	1244.313976	17.89646054	1225.808414	13.71507236	0.691212769	11.23423858	0.898986663	0.653729634	16.17846304	0.819116245	801.3472864	12.32966713	16.67813126	17.08407635	109.0611223	1462.040452	6.943888316	499.1082689	58.24687686	0.531683343	690.4976148	0.296911522	6.264723379	0.005680307	1.842472169	10640.20464	0.001765183	0.00214757	38.71262307	77.42524615	9.273798861	-4378.825151	0.007950945	0.975071575	0.00241474	102.4997147	4.36241224	0.149385373	45.41387112	0.898031469
R01-023	81	Male	Adenocarcinoma	Tis	N0	M0	Tis	0	1070	59105.7331	86.88311128	59014.57181	59.07766467	0.338721077	34.75403202	0.871789463	0.36670949	78.68888488	0.588277011	21641.20356	51.50328558	81.50799121	68.11587895	191.061897	915.800502	8.392196544	12118.08452	5273.283901	0.182819695	145.7621473	0.090802776	45.16050354	0.179816066	14.734808	53002.11911	0.000643467	0.004198362	27.25516571	54.51033143	8.719545608	-581.190001	0.039156001	0.995098532	0.0071551	25.75845633	3.191273062	0.348914454	15.91496391	0.960714587
R01-017	77	Male	Adenocarcinoma	T1a	N0	M0	I	1	474	5146.815863	36.18093852	5111.881869	26.85608909	0.573263277	15.36430532	0.858872471	0.489707099	32.6577003	0.572097645	2503.324839	23.06595561	32.4051124	30.38961681	76.45141693	340.7691517	7.120583439	1652.599648	267.8247725	0.421555186	159.2587506	0.242530033	7.571470502	0.110784231	1.885618354	2355.932639	0.009009335	0.016367102	17.23154714	34.46309428	9.609132101	4220.126598	0.006214061	0.975108828	0.002008185	69.37679544	4.102332628	0.176023236	30.76726429	0.898056365
R01-010	72	Male	Squamous cell carcinoma	T3	N0	M0	IIA	0	3251	89475.40181	84.96023387	89358.34319	63.2057045	0.595083801	44.19516413	0.781776152	0.181772269	60.82490576	0.699227459	16242.86875	49.41271242	76.77207101	81.05693839	15.40877565	1754.596875	6.346269857	7030.071333	21127.73727	0.114256659	161.6032045	0.066088248	76.02197906	0.041519617	18.74457068	139866.7746	0.000119206	0.000627764	42.05006122	84.10012243	5.342350544	-897.0153965	0.135940318	0.996867295	0.055914646	7.950892985	2.346036641	0.452596389	5.338133303	0.969926692
R01-020	63	Female	Adenocarcinoma	T3	N0	M0	II	0	2515	8108.327637	41.22122576	8061.851807	30.04265899	0.685952815	16.8942712	0.841578891	0.351596825	33.9034273	0.562342741	2834.521501	25.28326763	31.59905062	35.07415415	33.36556738	767.8684106	6.805917671	1343.72102	437.1651839	0.321473658	207.4791042	0.178425311	12.93227991	0.016711282	3.545798228	11555.81981	0.000940734	0.001983546	28.00718218	56.01436436	8.21319682	-703.6667987	0.01428624	0.979494312	0.005532973	34.32560593	3.559327877	0.249179812	15.78157377	0.909422959
R01-003	65	Male	Adenocarcinoma	T3	N0	M0	II	0	666	1454.589844	21.74515032	1434.448242	16.72349649	0.759558374	11.06808315	0.72078659	0.564539942	20.19436803	0.661828294	809.8033274	12.05407201	15.08116064	20.04146093	47.53012192	1058.280211	6.604635934	215.6752266	97.02114804	0.353822509	301.8958921	0.162896697	17.25377644	0.015879994	5.804446838	20775.27719	0.00153147	0.002141525	32.9337171	65.8674342	7.630370271	-1272.245157	0.033218011	0.976684432	0.010516715	54.02604189	3.737019622	0.271812371	30.92156707	0.913312598
R01-005	84	Male	Adenocarcinoma	T2a	N0	M0	I	1	1456	7117.235661	33.88710875	7096.936377	27.34892854	0.681077183	18.34744795	0.782423833	0.369485576	32.50479443	0.670865329	2622.215627	21.39845349	31.1557799	27.93163373	18.62122594	1009.850226	6.491715036	1314.519158	2511.602466	0.172206961	129.2522382	0.079068822	54.22430075	0.05018759	15.15822924	59293.92409	0.000402457	0.001225861	32.08407589	64.16815179	5.998824835	-592.8826572	0.095305354	0.994574252	0.036689283	13.22400084	2.706018491	0.414101607	8.478966168	0.959736404
AMC-004	80	Female	Adenocarcinoma	Not Collected	Not Collected	Not Collected	NA	0	1448	1511.425591	37.00731772	1479.386993	28.68326773	0.328127916	10.54192958	0.708222908	1.293442159	25.22464529	0.367528891	1913.501506	20.31414728	35.67061444	26.6920383	21.3392373	96.74983188	6.377763574	663.6099529	177.6832549	0.366263899	29.7698871	0.223137173	8.665097512	0.397646705	2.031095317	1030.689307	0.045349057	0.082287695	9.466000929	18.93200186	8.075756911	36.79844491	0.009596574	0.950930433	0.00427826	25.10534493	3.440649629	0.232619389	9.450481722	0.854013299
AMC-011	66	Female	Adenocarcinoma	Not Collected	Not Collected	Not Collected	NA	0	1548	118266.8824	226.3902115	117952.6085	90.45897238	0.454836629	36.65948827	0.693015694	0.216800116	111.2860563	0.405260941	25572.13916	62.68948756	99.15842903	83.34389008	83.11072204	1670.994524	6.906884489	18585.1743	16374.31817	0.2190749	280.5289454	0.11135715	28.0877727	0.031155288	7.580355414	52436.9112	0.00082134	0.002032565	40.81737772	81.63475543	7.40859114	-8306.982049	0.038600466	0.995713987	0.015465054	33.37735231	3.226913735	0.336320489	21.90565255	0.964718939
AMC-013	67	Female	Adenocarcinoma	Not Collected	Not Collected	Not Collected	NA	0	1315	7821.784973	53.6161237	7671.538353	35.21730243	0.262810408	19.18830943	0.820434414	0.932998065	46.90428773	0.544854606	7157.53044	28.89348688	44.89741182	50.56806212	22.13074041	1933.955756	6.519244347	2160.188117	1012.417239	0.324320888	621.7300504	0.170671416	13.77127281	0.007302385	3.853028105	26793.34582	0.00028331	0.000643971	44.08456958	88.16913917	7.511534944	-502.5108021	0.02057225	0.99501642	0.008691507	21.96179501	3.269945563	0.281413223	10.80996774	0.953152428
AMC-014	78	Female	Adenocarcinoma	Not Collected	Not Collected	Not Collected	NA	0	1425	429.1816864	32.31177583	414.8246034	17.28879896	0.485630232	8.580094342	0.538170696	1.335232539	17.35369797	0.496280532	553.8873083	9.304324972	15.42967415	13.74916768	2.50421152	14.76783398	5.742103695	85.03891051	136.0713359	0.179835202	2.909658161	0.110296901	29.87937743	4.203576973	7.749125649	412.9442283	0.051421083	0.203985474	3.632991688	7.265983376	5.140605404	3.522900198	0.071751176	0.951269471	0.035646986	3.595209904	2.166989829	0.440682868	1.398964904	0.856635438
AMC-016	65	Male	Adenocarcinoma	Not Collected	Not Collected	Not Collected	NA	0	630	258.461807	15.83324464	248.8390289	9.347470989	0.627750323	5.678702074	0.909093219	1.224778856	14.22448937	0.607512137	304.7727812	8.497722486	12.91982639	10.69508011	14.16041836	649.2356021	5.986613926	54.7417103	87.88656195	0.15917026	76.31304473	0.095535271	38.5113438	0.057331261	9.936441801	27257.82548	0.0026257	0.003896891	26.02707196	52.05414393	5.264123191	-341.7307171	0.080444873	0.994256706	0.036660233	5.535870753	2.270230587	0.446098074	3.065374007	0.953178848
AMC-020	61	Female	Adenocarcinoma	Not Collected	Not Collected	Not Collected	NA	0	775	3885.691895	29.84671533	3873.947723	21.52752112	0.668443547	14.75445012	0.858310577	0.460646884	26.55170737	0.685376177	1784.521946	18.47729908	22.55973516	29.84671533	1.836226367	18.92728556	5.858675596	454.0522414	1176.887752	0.096453761	1.72297205	0.080136294	56.10377691	3.721942212	12.16461441	1067.322979	0.02509014	0.106359469	4.232394058	8.464788115	4.779389246	-0.847090541	0.10226957	0.961683433	0.04962025	2.760141853	2.022979733	0.468585339	1.137750908	0.873626059
AMC-021	78	Female	Adenocarcinoma	Not Collected	Not Collected	Not Collected	NA	0	979	2313.339653	20.432284	2303.872027	16.68344971	0.636269503	13.59727632	0.928535088	0.575471164	20.32148849	0.815015872	1325.811917	15.49116844	20.08391144	20.39566967	9.663308139	104.5510501	6.513356262	679.7993538	686.9030695	0.187904513	19.07464618	0.10982219	29.18966074	0.371336181	7.418918836	3105.344265	0.010603092	0.024418192	10.0440178	20.0880356	6.641915155	-21.03163245	0.043035668	0.982948731	0.018119776	9.805667289	2.776911852	0.367898027	4.612174268	0.916245544
AMC-023	76	Female	Adenocarcinoma	Not Collected	Not Collected	Not Collected	NA	0	663	2782.152286	24.6473603	2745.562291	20.93430248	0.273580475	12.86589362	0.973961099	1.2623756	24.6473603	0.614584299	3465.930845	20.38919626	24.42925317	24.58822802	22.31362113	158.5954234	6.160840202	1149.195329	251.7034678	0.441853619	70.22422917	0.271100573	6.224817174	0.073580879	1.377340828	1022.091059	0.006662845	0.013671725	12.38656838	24.77313675	8.225659062	-15.34316226	0.007111227	0.939241121	0.003733057	34.88719137	3.664310659	0.19658415	12.54613119	0.837007072
AMC-025	77	Female	Adenocarcinoma	Not Collected	Not Collected	Not Collected	NA	0	879	6796.410156	57.08978161	6724.77474	48.3996021	0.502067436	13.35925906	0.396723267	0.510304608	30.86443392	0.276020018	3431.68354	19.20124825	37.76163935	30.98846812	5.048346723	114.4619185	6.497184571	1131.962451	1865.388872	0.129134177	11.2935423	0.086041536	46.78048039	0.413953503	11.1444085	5810.787853	0.003648084	0.01273397	10.66970225	21.33940449	5.855484266	-30.12617421	0.065333308	0.9853464	0.02815967	5.100568092	2.374491502	0.429898076	2.422319354	0.922240935
AMC-026	76	Female	Adenocarcinoma	Not Collected	Not Collected	Not Collected	NA	0	1457	4360.964844	33.21604528	4324.886882	22.40089448	0.433811562	17.87060813	0.925213548	0.684213152	29.60735894	0.79776315	2959.144484	20.72561107	32.76961483	32.9772797	8.255598023	119.2134352	6.757967291	1295.65519	1859.284882	0.174391691	14.28666459	0.083850323	48.32720683	0.420026229	14.01241975	6290.449392	0.009127137	0.01921439	10.92498628	21.84997257	6.302752378	-38.62467835	0.066658302	0.981689602	0.024703424	8.152820457	2.611669033	0.40890249	4.389660124	0.919175469
AMC-030	69	Female	Adenocarcinoma	Not Collected	Not Collected	Not Collected	NA	0	753	481.8545837	16.58725728	474.77426	14.3506622	0.449596119	8.025342983	0.653116567	1.378793357	15.83305151	0.559231544	654.6155959	9.372655222	16.04200619	16.04200619	13.69347428	57.67667598	6.297057939	247.4594972	110.5167598	0.278022187	13.11994656	0.172806911	14.94134078	1.102851897	4.233090025	1331.39176	0.046979761	0.125353501	7.314945432	14.62989086	7.225354831	5.255514584	0.017479944	0.937678684	0.007580279	14.79748024	3.084811871	0.29051649	5.804037884	0.839845572
AMC-035	24	Male	Adenocarcinoma	Not Collected	Not Collected	Not Collected	NA	0	956	388.52565	15.36710459	375.3930066	10.29199679	0.605230444	7.566570463	0.840235191	1.107646807	10.20703424	0.735189741	415.8028653	8.647697895	12.59410136	12.43858202	3.286972314	28.51984511	5.994459378	95.63891578	162.7734753	0.169573711	4.195963014	0.092583655	41.47628267	1.930085379	11.97235095	1141.381413	0.038267124	0.093603141	5.188974845	10.37794969	5.381219118	0.880715854	0.073769939	0.954023908	0.03491657	4.426786581	2.308482003	0.434480076	1.988132331	0.866234225
AMC-036	45	Female	Adenocarcinoma	Not Collected	Not Collected	Not Collected	NA	0	568	947.3648071	17.02264691	925.8642197	13.7185914	0.548224147	9.765318477	0.840489345	0.905058942	16.18715311	0.711830989	837.9616911	11.53032989	16.4915935	16.78869714	29.08693926	184.2380952	6.369565729	395.6888454	78.09197652	0.425478853	77.04665041	0.258114054	6.780821918	0.086650618	1.547382248	1319.849315	0.014867	0.023549958	13.27869793	26.55739586	8.447610733	-111.7034395	0.010027931	0.941466664	0.003640651	43.56379883	3.803043036	0.179943813	15.98206305	0.840709409
AMC-037	61	Female	Adenocarcinoma	Not Collected	Not Collected	Not Collected	NA	0	1513	28849.12144	169.4910552	28723.43796	65.78181262	0.370167855	20.69987641	0.605715505	0.426586016	154.1231509	0.314674765	12253.01697	39.84506385	107.4837756	90.33151056	68.67560389	1636.465711	6.800067982	5271.824899	8336.952778	0.199526894	237.688429	0.084906183	48.99958125	0.277983261	14.70590964	88983.00399	0.000883931	0.005582345	40.43041684	80.86083369	6.633098854	-7829.694418	0.087003206	0.994404251	0.03168271	29.57082775	2.987753687	0.393269464	21.12779087	0.963727318
AMC-038	66	Female	Adenocarcinoma	Not Collected	Not Collected	Not Collected	NA	1	777	3752.998352	47.46047132	3641.324043	31.57202324	0.352583159	12.52215958	0.677593645	0.89153032	46.90428773	0.396622018	3246.350788	21.39300231	45.62071898	40.85780649	28.64270981	1624.311708	6.384913595	1553.589165	346.8508151	0.442392069	702.412736	0.255819062	6.853779022	0.004514313	1.650452184	11416.52412	0.000495932	0.000856493	40.62157538	81.24315076	8.31267907	-387.58168	0.008510205	0.98842677	0.003933812	37.69688699	3.709333974	0.191244615	13.85518599	0.923399643
AMC-039	69	Male	Adenocarcinoma	Not Collected	Not Collected	Not Collected	NA	0	561	191.1213837	13.09228741	185.761409	10.44411102	0.552235288	3.938269879	0.950893382	1.534763531	11.6839751	0.37708043	285.0998359	9.931236052	11.93858277	11.3754534	5.096123657	25.3956044	5.619758348	59.51648352	45.20879121	0.220325396	5.137201466	0.163506823	15.90659341	2.352123254	3.502264219	483.4450549	0.044427077	0.181463512	4.854994138	9.709988276	5.933474	-2.958765263	0.039952516	0.926384961	0.018939452	7.366925567	2.607745532	0.356374596	2.774458859	0.825688682
AMC-042	66	Male	Adenocarcinoma	Not Collected	Not Collected	Not Collected	NA	0	1100	2416.87355	30.66700424	2377.677107	22.14540338	0.442232238	11.94739061	0.80331984	0.819312223	23.88960115	0.539497538	1948.059915	17.7898419	26.3279349	28.31404457	5.332944231	39.94879278	5.998259488	475.4908464	461.6373043	0.199574663	6.713000358	0.126158357	23.67604139	0.864605968	6.037824312	1097.694083	0.034283149	0.083833287	6.205185601	12.4103712	6.149414582	-12.64626757	0.046265762	0.961666001	0.019405392	7.332935333	2.62964502	0.368226662	2.919824649	0.871391532
AMC-046	80	Female	Adenocarcinoma	Not Collected	Not Collected	Not Collected	NA	0	221	954.3354853	17.10866259	935.6871548	13.97834958	0.649965324	9.964856674	0.765762907	0.760706361	15.30059711	0.712877913	711.7831708	10.7041016	16.84912009	16.51895844	59.30356388	423.2431457	6.571912037	325.1572872	68.15295815	0.453196302	154.0824089	0.234601217	9.327561328	0.096594433	2.957946815	4859.505772	0.023220493	0.032180175	20.69415074	41.38830148	8.442027393	-1393.778749	0.016400635	0.954805639	0.004874532	66.91964299	4.046272041	0.195618919	31.74056973	0.869481465
[truncated: 811 more columns]
